# Supplementary material for: Non-verbal Enrichment in Vocabulary Learning With a Virtual Pedagogical Agent
Source: Front Psychol. 2020 Nov 24;11:533839. doi: 10.3389/fpsyg.2020.533839 (PMC7732470; doi:10.3389/fpsyg.2020.533839)
Supplement: Supplementary file 1 [file Data_Sheet_1.ZIP]

Archive with 1 entries (1 files):
- Data/ArvdP_Bergmann_nonverbalenrichment_data.sav
