# Supplementary material for: Non-verbal Enrichment in Vocabulary Learning With a Virtual Pedagogical Agent
Source: Front Psychol. 2020 Nov 24;11:533839. doi: 10.3389/fpsyg.2020.533839 (PMC7732470; doi:10.3389/fpsyg.2020.533839)
Supplement: Supplementary file 2 [file Data_Sheet_2.zip]

Archive with 15 entries (15 files):
- gestures/ajatella denken stimuli v2.mp4
- gestures/kauko fern stimuli v2.mp4
- gestures/kielletty verboten stimuli.mp4
- gestures/läsnä präsentieren stimuli.mp4
- gestures/liitä verbinden stimuli.mp4
- gestures/mukaan laut stimuli.mp4
- gestures/myöhään spät stimuli.mp4
- gestures/pelko angst stimuli.mp4
- gestures/rakkaus liebe stimuli.mp4
- gestures/rentoutua entspannen stimuli.mp4
- gestures/Salaisuus geheimnis stimuli.mp4
- gestures/unelma träumen stimuli.mp4
- gestures/usko glaube stimuli.mp4
- gestures/väsynyt müde stimuli.mp4
- gestures/voimassa kraft stimuli.mp4
