# Supplementary material for: Non-verbal Enrichment in Vocabulary Learning With a Virtual Pedagogical Agent
Source: Front Psychol. 2020 Nov 24;11:533839. doi: 10.3389/fpsyg.2020.533839 (PMC7732470; doi:10.3389/fpsyg.2020.533839)
Supplement: Supplementary file 3 [file Data_Sheet_3.zip]

Archive with 8 entries (8 files):
- Data_CSV/ALLFinnishItems_transponiert.csv
- Data_CSV/ALLFinnishItems_transponiert.txt
- Data_CSV/ALLGermanItems_transponiert.csv
- Data_CSV/ALLGermanItems_transponiert.txt
- Data_CSV/ALLPairsItems_transponiert.csv
- Data_CSV/ALLPairsItems_transponiert.txt
- Data_CSV/ArvdP_Bergmann_nonverbalenrichment_data.csv
- Data_CSV/Frontiers_linearmixedmodel_Rcode.R
