# Supplementary material for: Non-verbal Enrichment in Vocabulary Learning With a Virtual Pedagogical Agent
Source: Front Psychol. 2020 Nov 24;11:533839. doi: 10.3389/fpsyg.2020.533839 (PMC7732470; doi:10.3389/fpsyg.2020.533839)
Supplement: Supplementary file 3 [file Data_Sheet_3.zip › Data_CSV/ALLFinnishItems_transponiert.txt]

id	VP	Age	Gender	time	word	enrich	item	Recall
1	VP01	22	1	1	1	1	1	0
1	VP01	22	1	1	1	1	2	0
1	VP01	22	1	1	1	1	3	0
1	VP01	22	1	1	1	1	4	0
1	VP01	22	1	1	1	1	5	0
1	VP01	22	1	1	1	2	1	0
1	VP01	22	1	1	1	2	2	0
1	VP01	22	1	1	1	2	3	0
1	VP01	22	1	1	1	2	4	0
1	VP01	22	1	1	1	2	5	0
1	VP01	22	1	1	1	3	1	0
1	VP01	22	1	1	1	3	2	0
1	VP01	22	1	1	1	3	3	0
1	VP01	22	1	1	1	3	4	1
1	VP01	22	1	1	1	3	5	0
1	VP01	22	1	1	2	1	1	0
1	VP01	22	1	1	2	1	2	0
1	VP01	22	1	1	2	1	3	0
1	VP01	22	1	1	2	1	4	0
1	VP01	22	1	1	2	1	5	0
1	VP01	22	1	1	2	2	1	0
1	VP01	22	1	1	2	2	2	0
1	VP01	22	1	1	2	2	3	0
1	VP01	22	1	1	2	2	4	0
1	VP01	22	1	1	2	2	5	0
1	VP01	22	1	1	2	3	1	0
1	VP01	22	1	1	2	3	2	0
1	VP01	22	1	1	2	3	3	0
1	VP01	22	1	1	2	3	4	0
1	VP01	22	1	1	2	3	5	0
1	VP01	22	1	1	3	1	1	0
1	VP01	22	1	1	3	1	2	0
1	VP01	22	1	1	3	1	3	0
1	VP01	22	1	1	3	1	4	0
1	VP01	22	1	1	3	1	5	0
1	VP01	22	1	1	3	2	1	0
1	VP01	22	1	1	3	2	2	0
1	VP01	22	1	1	3	2	3	0
1	VP01	22	1	1	3	2	4	0
1	VP01	22	1	1	3	2	5	0
1	VP01	22	1	1	3	3	1	0
1	VP01	22	1	1	3	3	2	0
1	VP01	22	1	1	3	3	3	1
1	VP01	22	1	1	3	3	4	0
1	VP01	22	1	1	3	3	5	0
1	VP01	22	1	2	1	1	1	0
1	VP01	22	1	2	1	1	2	0
1	VP01	22	1	2	1	1	3	0
1	VP01	22	1	2	1	1	4	0
1	VP01	22	1	2	1	1	5	0
1	VP01	22	1	2	1	2	1	0
1	VP01	22	1	2	1	2	2	0
1	VP01	22	1	2	1	2	3	0
1	VP01	22	1	2	1	2	4	0
1	VP01	22	1	2	1	2	5	0
1	VP01	22	1	2	1	3	1	0
1	VP01	22	1	2	1	3	2	0
1	VP01	22	1	2	1	3	3	0
1	VP01	22	1	2	1	3	4	0
1	VP01	22	1	2	1	3	5	0
1	VP01	22	1	2	2	1	1	0
1	VP01	22	1	2	2	1	2	0
1	VP01	22	1	2	2	1	3	0
1	VP01	22	1	2	2	1	4	0
1	VP01	22	1	2	2	1	5	0
1	VP01	22	1	2	2	2	1	0
1	VP01	22	1	2	2	2	2	0
1	VP01	22	1	2	2	2	3	0
1	VP01	22	1	2	2	2	4	0
1	VP01	22	1	2	2	2	5	0
1	VP01	22	1	2	2	3	1	0
1	VP01	22	1	2	2	3	2	0
1	VP01	22	1	2	2	3	3	0
1	VP01	22	1	2	2	3	4	0
1	VP01	22	1	2	2	3	5	0
1	VP01	22	1	2	3	1	1	0
1	VP01	22	1	2	3	1	2	0
1	VP01	22	1	2	3	1	3	0
1	VP01	22	1	2	3	1	4	0
1	VP01	22	1	2	3	1	5	0
1	VP01	22	1	2	3	2	1	0
1	VP01	22	1	2	3	2	2	0
1	VP01	22	1	2	3	2	3	0
1	VP01	22	1	2	3	2	4	0
1	VP01	22	1	2	3	2	5	0
1	VP01	22	1	2	3	3	1	0
1	VP01	22	1	2	3	3	2	0
1	VP01	22	1	2	3	3	3	0
1	VP01	22	1	2	3	3	4	0
1	VP01	22	1	2	3	3	5	0
2	VP02	20	1	1	1	1	1	0
2	VP02	20	1	1	1	1	2	0
2	VP02	20	1	1	1	1	3	0
2	VP02	20	1	1	1	1	4	0
2	VP02	20	1	1	1	1	5	0
2	VP02	20	1	1	1	2	1	0
2	VP02	20	1	1	1	2	2	1
2	VP02	20	1	1	1	2	3	0
2	VP02	20	1	1	1	2	4	0
2	VP02	20	1	1	1	2	5	0
2	VP02	20	1	1	1	3	1	0
2	VP02	20	1	1	1	3	2	0
2	VP02	20	1	1	1	3	3	0
2	VP02	20	1	1	1	3	4	0
2	VP02	20	1	1	1	3	5	0
2	VP02	20	1	1	2	1	1	0
2	VP02	20	1	1	2	1	2	0
2	VP02	20	1	1	2	1	3	1
2	VP02	20	1	1	2	1	4	0
2	VP02	20	1	1	2	1	5	0
2	VP02	20	1	1	2	2	1	0
2	VP02	20	1	1	2	2	2	0
2	VP02	20	1	1	2	2	3	0
2	VP02	20	1	1	2	2	4	0
2	VP02	20	1	1	2	2	5	0
2	VP02	20	1	1	2	3	1	0
2	VP02	20	1	1	2	3	2	0
2	VP02	20	1	1	2	3	3	0
2	VP02	20	1	1	2	3	4	0
2	VP02	20	1	1	2	3	5	0
2	VP02	20	1	1	3	1	1	0
2	VP02	20	1	1	3	1	2	0
2	VP02	20	1	1	3	1	3	0
2	VP02	20	1	1	3	1	4	0
2	VP02	20	1	1	3	1	5	0
2	VP02	20	1	1	3	2	1	0
2	VP02	20	1	1	3	2	2	0
2	VP02	20	1	1	3	2	3	0
2	VP02	20	1	1	3	2	4	0
2	VP02	20	1	1	3	2	5	1
2	VP02	20	1	1	3	3	1	0
2	VP02	20	1	1	3	3	2	0
2	VP02	20	1	1	3	3	3	0
2	VP02	20	1	1	3	3	4	0
2	VP02	20	1	1	3	3	5	0
2	VP02	20	1	2	1	1	1	0
2	VP02	20	1	2	1	1	2	0
2	VP02	20	1	2	1	1	3	0
2	VP02	20	1	2	1	1	4	0
2	VP02	20	1	2	1	1	5	0
2	VP02	20	1	2	1	2	1	0
2	VP02	20	1	2	1	2	2	0
2	VP02	20	1	2	1	2	3	0
2	VP02	20	1	2	1	2	4	0
2	VP02	20	1	2	1	2	5	0
2	VP02	20	1	2	1	3	1	0
2	VP02	20	1	2	1	3	2	0
2	VP02	20	1	2	1	3	3	0
2	VP02	20	1	2	1	3	4	0
2	VP02	20	1	2	1	3	5	0
2	VP02	20	1	2	2	1	1	0
2	VP02	20	1	2	2	1	2	0
2	VP02	20	1	2	2	1	3	1
2	VP02	20	1	2	2	1	4	0
2	VP02	20	1	2	2	1	5	0
2	VP02	20	1	2	2	2	1	0
2	VP02	20	1	2	2	2	2	0
2	VP02	20	1	2	2	2	3	0
2	VP02	20	1	2	2	2	4	0
2	VP02	20	1	2	2	2	5	0
2	VP02	20	1	2	2	3	1	0
2	VP02	20	1	2	2	3	2	0
2	VP02	20	1	2	2	3	3	0
2	VP02	20	1	2	2	3	4	0
2	VP02	20	1	2	2	3	5	0
2	VP02	20	1	2	3	1	1	0
2	VP02	20	1	2	3	1	2	0
2	VP02	20	1	2	3	1	3	1
2	VP02	20	1	2	3	1	4	0
2	VP02	20	1	2	3	1	5	0
2	VP02	20	1	2	3	2	1	0
2	VP02	20	1	2	3	2	2	0
2	VP02	20	1	2	3	2	3	0
2	VP02	20	1	2	3	2	4	0
2	VP02	20	1	2	3	2	5	0
2	VP02	20	1	2	3	3	1	0
2	VP02	20	1	2	3	3	2	0
2	VP02	20	1	2	3	3	3	0
2	VP02	20	1	2	3	3	4	0
2	VP02	20	1	2	3	3	5	0
3	VP03	19	0	1	1	1	1	0
3	VP03	19	0	1	1	1	2	0
3	VP03	19	0	1	1	1	3	1
3	VP03	19	0	1	1	1	4	1
3	VP03	19	0	1	1	1	5	0
3	VP03	19	0	1	1	2	1	0
3	VP03	19	0	1	1	2	2	0
3	VP03	19	0	1	1	2	3	0
3	VP03	19	0	1	1	2	4	1
3	VP03	19	0	1	1	2	5	1
3	VP03	19	0	1	1	3	1	0
3	VP03	19	0	1	1	3	2	0
3	VP03	19	0	1	1	3	3	0
3	VP03	19	0	1	1	3	4	0
3	VP03	19	0	1	1	3	5	0
3	VP03	19	0	1	2	1	1	1
3	VP03	19	0	1	2	1	2	0
3	VP03	19	0	1	2	1	3	1
3	VP03	19	0	1	2	1	4	0
3	VP03	19	0	1	2	1	5	0
3	VP03	19	0	1	2	2	1	1
3	VP03	19	0	1	2	2	2	0
3	VP03	19	0	1	2	2	3	1
3	VP03	19	0	1	2	2	4	1
3	VP03	19	0	1	2	2	5	0
3	VP03	19	0	1	2	3	1	0
3	VP03	19	0	1	2	3	2	0
3	VP03	19	0	1	2	3	3	0
3	VP03	19	0	1	2	3	4	0
3	VP03	19	0	1	2	3	5	0
3	VP03	19	0	1	3	1	1	1
3	VP03	19	0	1	3	1	2	0
3	VP03	19	0	1	3	1	3	0
3	VP03	19	0	1	3	1	4	0
3	VP03	19	0	1	3	1	5	0
3	VP03	19	0	1	3	2	1	0
3	VP03	19	0	1	3	2	2	0
3	VP03	19	0	1	3	2	3	0
3	VP03	19	0	1	3	2	4	0
3	VP03	19	0	1	3	2	5	0
3	VP03	19	0	1	3	3	1	0
3	VP03	19	0	1	3	3	2	0
3	VP03	19	0	1	3	3	3	0
3	VP03	19	0	1	3	3	4	1
3	VP03	19	0	1	3	3	5	1
3	VP03	19	0	2	1	1	1	0
3	VP03	19	0	2	1	1	2	0
3	VP03	19	0	2	1	1	3	1
3	VP03	19	0	2	1	1	4	1
3	VP03	19	0	2	1	1	5	0
3	VP03	19	0	2	1	2	1	0
3	VP03	19	0	2	1	2	2	0
3	VP03	19	0	2	1	2	3	0
3	VP03	19	0	2	1	2	4	0
3	VP03	19	0	2	1	2	5	1
3	VP03	19	0	2	1	3	1	0
3	VP03	19	0	2	1	3	2	0
3	VP03	19	0	2	1	3	3	0
3	VP03	19	0	2	1	3	4	0
3	VP03	19	0	2	1	3	5	0
3	VP03	19	0	2	2	1	1	0
3	VP03	19	0	2	2	1	2	0
3	VP03	19	0	2	2	1	3	0
3	VP03	19	0	2	2	1	4	0
3	VP03	19	0	2	2	1	5	0
3	VP03	19	0	2	2	2	1	0
3	VP03	19	0	2	2	2	2	0
3	VP03	19	0	2	2	2	3	0
3	VP03	19	0	2	2	2	4	1
3	VP03	19	0	2	2	2	5	0
3	VP03	19	0	2	2	3	1	0
3	VP03	19	0	2	2	3	2	0
3	VP03	19	0	2	2	3	3	0
3	VP03	19	0	2	2	3	4	0
3	VP03	19	0	2	2	3	5	0
3	VP03	19	0	2	3	1	1	1
3	VP03	19	0	2	3	1	2	0
3	VP03	19	0	2	3	1	3	0
3	VP03	19	0	2	3	1	4	0
3	VP03	19	0	2	3	1	5	0
3	VP03	19	0	2	3	2	1	0
3	VP03	19	0	2	3	2	2	0
3	VP03	19	0	2	3	2	3	0
3	VP03	19	0	2	3	2	4	0
3	VP03	19	0	2	3	2	5	0
3	VP03	19	0	2	3	3	1	0
3	VP03	19	0	2	3	3	2	0
3	VP03	19	0	2	3	3	3	0
3	VP03	19	0	2	3	3	4	1
3	VP03	19	0	2	3	3	5	1
4	VP04	30	1	1	1	1	1	1
4	VP04	30	1	1	1	1	2	1
4	VP04	30	1	1	1	1	3	0
4	VP04	30	1	1	1	1	4	1
4	VP04	30	1	1	1	1	5	1
4	VP04	30	1	1	1	2	1	1
4	VP04	30	1	1	1	2	2	0
4	VP04	30	1	1	1	2	3	0
4	VP04	30	1	1	1	2	4	1
4	VP04	30	1	1	1	2	5	1
4	VP04	30	1	1	1	3	1	0
4	VP04	30	1	1	1	3	2	1
4	VP04	30	1	1	1	3	3	1
4	VP04	30	1	1	1	3	4	1
4	VP04	30	1	1	1	3	5	0
4	VP04	30	1	1	2	1	1	0
4	VP04	30	1	1	2	1	2	0
4	VP04	30	1	1	2	1	3	0
4	VP04	30	1	1	2	1	4	1
4	VP04	30	1	1	2	1	5	0
4	VP04	30	1	1	2	2	1	1
4	VP04	30	1	1	2	2	2	0
4	VP04	30	1	1	2	2	3	0
4	VP04	30	1	1	2	2	4	1
4	VP04	30	1	1	2	2	5	1
4	VP04	30	1	1	2	3	1	1
4	VP04	30	1	1	2	3	2	0
4	VP04	30	1	1	2	3	3	1
4	VP04	30	1	1	2	3	4	1
4	VP04	30	1	1	2	3	5	0
4	VP04	30	1	1	3	1	1	1
4	VP04	30	1	1	3	1	2	1
4	VP04	30	1	1	3	1	3	0
4	VP04	30	1	1	3	1	4	1
4	VP04	30	1	1	3	1	5	0
4	VP04	30	1	1	3	2	1	0
4	VP04	30	1	1	3	2	2	1
4	VP04	30	1	1	3	2	3	1
4	VP04	30	1	1	3	2	4	1
4	VP04	30	1	1	3	2	5	0
4	VP04	30	1	1	3	3	1	1
4	VP04	30	1	1	3	3	2	0
4	VP04	30	1	1	3	3	3	1
4	VP04	30	1	1	3	3	4	1
4	VP04	30	1	1	3	3	5	1
4	VP04	30	1	2	1	1	1	0
4	VP04	30	1	2	1	1	2	0
4	VP04	30	1	2	1	1	3	0
4	VP04	30	1	2	1	1	4	1
4	VP04	30	1	2	1	1	5	1
4	VP04	30	1	2	1	2	1	1
4	VP04	30	1	2	1	2	2	0
4	VP04	30	1	2	1	2	3	0
4	VP04	30	1	2	1	2	4	0
4	VP04	30	1	2	1	2	5	1
4	VP04	30	1	2	1	3	1	1
4	VP04	30	1	2	1	3	2	1
4	VP04	30	1	2	1	3	3	1
4	VP04	30	1	2	1	3	4	1
4	VP04	30	1	2	1	3	5	0
4	VP04	30	1	2	2	1	1	0
4	VP04	30	1	2	2	1	2	0
4	VP04	30	1	2	2	1	3	0
4	VP04	30	1	2	2	1	4	0
4	VP04	30	1	2	2	1	5	0
4	VP04	30	1	2	2	2	1	0
4	VP04	30	1	2	2	2	2	0
4	VP04	30	1	2	2	2	3	0
4	VP04	30	1	2	2	2	4	1
4	VP04	30	1	2	2	2	5	0
4	VP04	30	1	2	2	3	1	0
4	VP04	30	1	2	2	3	2	0
4	VP04	30	1	2	2	3	3	0
4	VP04	30	1	2	2	3	4	0
4	VP04	30	1	2	2	3	5	1
4	VP04	30	1	2	3	1	1	0
4	VP04	30	1	2	3	1	2	0
4	VP04	30	1	2	3	1	3	0
4	VP04	30	1	2	3	1	4	1
4	VP04	30	1	2	3	1	5	0
4	VP04	30	1	2	3	2	1	0
4	VP04	30	1	2	3	2	2	0
4	VP04	30	1	2	3	2	3	0
4	VP04	30	1	2	3	2	4	1
4	VP04	30	1	2	3	2	5	0
4	VP04	30	1	2	3	3	1	0
4	VP04	30	1	2	3	3	2	0
4	VP04	30	1	2	3	3	3	0
4	VP04	30	1	2	3	3	4	1
4	VP04	30	1	2	3	3	5	0
5	VP05	25	1	1	1	1	1	1
5	VP05	25	1	1	1	1	2	1
5	VP05	25	1	1	1	1	3	1
5	VP05	25	1	1	1	1	4	1
5	VP05	25	1	1	1	1	5	0
5	VP05	25	1	1	1	2	1	1
5	VP05	25	1	1	1	2	2	1
5	VP05	25	1	1	1	2	3	0
5	VP05	25	1	1	1	2	4	0
5	VP05	25	1	1	1	2	5	1
5	VP05	25	1	1	1	3	1	0
5	VP05	25	1	1	1	3	2	1
5	VP05	25	1	1	1	3	3	0
5	VP05	25	1	1	1	3	4	1
5	VP05	25	1	1	1	3	5	0
5	VP05	25	1	1	2	1	1	1
5	VP05	25	1	1	2	1	2	0
5	VP05	25	1	1	2	1	3	0
5	VP05	25	1	1	2	1	4	1
5	VP05	25	1	1	2	1	5	1
5	VP05	25	1	1	2	2	1	1
5	VP05	25	1	1	2	2	2	1
5	VP05	25	1	1	2	2	3	1
5	VP05	25	1	1	2	2	4	1
5	VP05	25	1	1	2	2	5	1
5	VP05	25	1	1	2	3	1	1
5	VP05	25	1	1	2	3	2	0
5	VP05	25	1	1	2	3	3	0
5	VP05	25	1	1	2	3	4	1
5	VP05	25	1	1	2	3	5	0
5	VP05	25	1	1	3	1	1	1
5	VP05	25	1	1	3	1	2	1
5	VP05	25	1	1	3	1	3	0
5	VP05	25	1	1	3	1	4	1
5	VP05	25	1	1	3	1	5	1
5	VP05	25	1	1	3	2	1	0
5	VP05	25	1	1	3	2	2	1
5	VP05	25	1	1	3	2	3	1
5	VP05	25	1	1	3	2	4	1
5	VP05	25	1	1	3	2	5	0
5	VP05	25	1	1	3	3	1	0
5	VP05	25	1	1	3	3	2	1
5	VP05	25	1	1	3	3	3	0
5	VP05	25	1	1	3	3	4	1
5	VP05	25	1	1	3	3	5	0
5	VP05	25	1	2	1	1	1	1
5	VP05	25	1	2	1	1	2	0
5	VP05	25	1	2	1	1	3	1
5	VP05	25	1	2	1	1	4	1
5	VP05	25	1	2	1	1	5	0
5	VP05	25	1	2	1	2	1	1
5	VP05	25	1	2	1	2	2	0
5	VP05	25	1	2	1	2	3	0
5	VP05	25	1	2	1	2	4	0
5	VP05	25	1	2	1	2	5	1
5	VP05	25	1	2	1	3	1	0
5	VP05	25	1	2	1	3	2	0
5	VP05	25	1	2	1	3	3	0
5	VP05	25	1	2	1	3	4	0
5	VP05	25	1	2	1	3	5	0
5	VP05	25	1	2	2	1	1	0
5	VP05	25	1	2	2	1	2	1
5	VP05	25	1	2	2	1	3	0
5	VP05	25	1	2	2	1	4	0
5	VP05	25	1	2	2	1	5	1
5	VP05	25	1	2	2	2	1	0
5	VP05	25	1	2	2	2	2	0
5	VP05	25	1	2	2	2	3	1
5	VP05	25	1	2	2	2	4	0
5	VP05	25	1	2	2	2	5	0
5	VP05	25	1	2	2	3	1	0
5	VP05	25	1	2	2	3	2	0
5	VP05	25	1	2	2	3	3	0
5	VP05	25	1	2	2	3	4	1
5	VP05	25	1	2	2	3	5	0
5	VP05	25	1	2	3	1	1	0
5	VP05	25	1	2	3	1	2	1
5	VP05	25	1	2	3	1	3	0
5	VP05	25	1	2	3	1	4	1
5	VP05	25	1	2	3	1	5	0
5	VP05	25	1	2	3	2	1	0
5	VP05	25	1	2	3	2	2	1
5	VP05	25	1	2	3	2	3	0
5	VP05	25	1	2	3	2	4	0
5	VP05	25	1	2	3	2	5	0
5	VP05	25	1	2	3	3	1	0
5	VP05	25	1	2	3	3	2	0
5	VP05	25	1	2	3	3	3	0
5	VP05	25	1	2	3	3	4	0
5	VP05	25	1	2	3	3	5	0
6	VP06	36	1	1	1	1	1	0
6	VP06	36	1	1	1	1	2	0
6	VP06	36	1	1	1	1	3	0
6	VP06	36	1	1	1	1	4	0
6	VP06	36	1	1	1	1	5	0
6	VP06	36	1	1	1	2	1	0
6	VP06	36	1	1	1	2	2	0
6	VP06	36	1	1	1	2	3	0
6	VP06	36	1	1	1	2	4	0
6	VP06	36	1	1	1	2	5	0
6	VP06	36	1	1	1	3	1	0
6	VP06	36	1	1	1	3	2	0
6	VP06	36	1	1	1	3	3	0
6	VP06	36	1	1	1	3	4	0
6	VP06	36	1	1	1	3	5	0
6	VP06	36	1	1	2	1	1	1
6	VP06	36	1	1	2	1	2	0
6	VP06	36	1	1	2	1	3	0
6	VP06	36	1	1	2	1	4	0
6	VP06	36	1	1	2	1	5	0
6	VP06	36	1	1	2	2	1	0
6	VP06	36	1	1	2	2	2	0
6	VP06	36	1	1	2	2	3	0
6	VP06	36	1	1	2	2	4	0
6	VP06	36	1	1	2	2	5	0
6	VP06	36	1	1	2	3	1	0
6	VP06	36	1	1	2	3	2	0
6	VP06	36	1	1	2	3	3	0
6	VP06	36	1	1	2	3	4	0
6	VP06	36	1	1	2	3	5	0
6	VP06	36	1	1	3	1	1	0
6	VP06	36	1	1	3	1	2	1
6	VP06	36	1	1	3	1	3	0
6	VP06	36	1	1	3	1	4	0
6	VP06	36	1	1	3	1	5	0
6	VP06	36	1	1	3	2	1	0
6	VP06	36	1	1	3	2	2	0
6	VP06	36	1	1	3	2	3	0
6	VP06	36	1	1	3	2	4	0
6	VP06	36	1	1	3	2	5	0
6	VP06	36	1	1	3	3	1	0
6	VP06	36	1	1	3	3	2	0
6	VP06	36	1	1	3	3	3	0
6	VP06	36	1	1	3	3	4	0
6	VP06	36	1	1	3	3	5	0
6	VP06	36	1	2	1	1	1	0
6	VP06	36	1	2	1	1	2	0
6	VP06	36	1	2	1	1	3	0
6	VP06	36	1	2	1	1	4	0
6	VP06	36	1	2	1	1	5	0
6	VP06	36	1	2	1	2	1	0
6	VP06	36	1	2	1	2	2	0
6	VP06	36	1	2	1	2	3	0
6	VP06	36	1	2	1	2	4	0
6	VP06	36	1	2	1	2	5	0
6	VP06	36	1	2	1	3	1	0
6	VP06	36	1	2	1	3	2	0
6	VP06	36	1	2	1	3	3	0
6	VP06	36	1	2	1	3	4	0
6	VP06	36	1	2	1	3	5	0
6	VP06	36	1	2	2	1	1	0
6	VP06	36	1	2	2	1	2	0
6	VP06	36	1	2	2	1	3	0
6	VP06	36	1	2	2	1	4	0
6	VP06	36	1	2	2	1	5	0
6	VP06	36	1	2	2	2	1	0
6	VP06	36	1	2	2	2	2	0
6	VP06	36	1	2	2	2	3	0
6	VP06	36	1	2	2	2	4	0
6	VP06	36	1	2	2	2	5	0
6	VP06	36	1	2	2	3	1	0
6	VP06	36	1	2	2	3	2	0
6	VP06	36	1	2	2	3	3	0
6	VP06	36	1	2	2	3	4	0
6	VP06	36	1	2	2	3	5	0
6	VP06	36	1	2	3	1	1	0
6	VP06	36	1	2	3	1	2	1
6	VP06	36	1	2	3	1	3	0
6	VP06	36	1	2	3	1	4	0
6	VP06	36	1	2	3	1	5	0
6	VP06	36	1	2	3	2	1	0
6	VP06	36	1	2	3	2	2	0
6	VP06	36	1	2	3	2	3	0
6	VP06	36	1	2	3	2	4	0
6	VP06	36	1	2	3	2	5	0
6	VP06	36	1	2	3	3	1	0
6	VP06	36	1	2	3	3	2	0
6	VP06	36	1	2	3	3	3	0
6	VP06	36	1	2	3	3	4	0
6	VP06	36	1	2	3	3	5	0
7	VP07	22	1	1	1	1	1	0
7	VP07	22	1	1	1	1	2	0
7	VP07	22	1	1	1	1	3	0
7	VP07	22	1	1	1	1	4	0
7	VP07	22	1	1	1	1	5	1
7	VP07	22	1	1	1	2	1	0
7	VP07	22	1	1	1	2	2	1
7	VP07	22	1	1	1	2	3	0
7	VP07	22	1	1	1	2	4	0
7	VP07	22	1	1	1	2	5	1
7	VP07	22	1	1	1	3	1	1
7	VP07	22	1	1	1	3	2	1
7	VP07	22	1	1	1	3	3	0
7	VP07	22	1	1	1	3	4	0
7	VP07	22	1	1	1	3	5	0
7	VP07	22	1	1	2	1	1	1
7	VP07	22	1	1	2	1	2	0
7	VP07	22	1	1	2	1	3	1
7	VP07	22	1	1	2	1	4	0
7	VP07	22	1	1	2	1	5	0
7	VP07	22	1	1	2	2	1	1
7	VP07	22	1	1	2	2	2	0
7	VP07	22	1	1	2	2	3	0
7	VP07	22	1	1	2	2	4	1
7	VP07	22	1	1	2	2	5	0
7	VP07	22	1	1	2	3	1	0
7	VP07	22	1	1	2	3	2	1
7	VP07	22	1	1	2	3	3	0
7	VP07	22	1	1	2	3	4	0
7	VP07	22	1	1	2	3	5	0
7	VP07	22	1	1	3	1	1	0
7	VP07	22	1	1	3	1	2	0
7	VP07	22	1	1	3	1	3	0
7	VP07	22	1	1	3	1	4	0
7	VP07	22	1	1	3	1	5	0
7	VP07	22	1	1	3	2	1	0
7	VP07	22	1	1	3	2	2	0
7	VP07	22	1	1	3	2	3	1
7	VP07	22	1	1	3	2	4	0
7	VP07	22	1	1	3	2	5	0
7	VP07	22	1	1	3	3	1	0
7	VP07	22	1	1	3	3	2	0
7	VP07	22	1	1	3	3	3	0
7	VP07	22	1	1	3	3	4	1
7	VP07	22	1	1	3	3	5	0
7	VP07	22	1	2	1	1	1	0
7	VP07	22	1	2	1	1	2	0
7	VP07	22	1	2	1	1	3	0
7	VP07	22	1	2	1	1	4	0
7	VP07	22	1	2	1	1	5	1
7	VP07	22	1	2	1	2	1	0
7	VP07	22	1	2	1	2	2	1
7	VP07	22	1	2	1	2	3	0
7	VP07	22	1	2	1	2	4	0
7	VP07	22	1	2	1	2	5	0
7	VP07	22	1	2	1	3	1	1
7	VP07	22	1	2	1	3	2	0
7	VP07	22	1	2	1	3	3	1
7	VP07	22	1	2	1	3	4	0
7	VP07	22	1	2	1	3	5	0
7	VP07	22	1	2	2	1	1	0
7	VP07	22	1	2	2	1	2	0
7	VP07	22	1	2	2	1	3	0
7	VP07	22	1	2	2	1	4	0
7	VP07	22	1	2	2	1	5	0
7	VP07	22	1	2	2	2	1	0
7	VP07	22	1	2	2	2	2	0
7	VP07	22	1	2	2	2	3	0
7	VP07	22	1	2	2	2	4	1
7	VP07	22	1	2	2	2	5	0
7	VP07	22	1	2	2	3	1	0
7	VP07	22	1	2	2	3	2	0
7	VP07	22	1	2	2	3	3	0
7	VP07	22	1	2	2	3	4	0
7	VP07	22	1	2	2	3	5	0
7	VP07	22	1	2	3	1	1	0
7	VP07	22	1	2	3	1	2	0
7	VP07	22	1	2	3	1	3	0
7	VP07	22	1	2	3	1	4	0
7	VP07	22	1	2	3	1	5	0
7	VP07	22	1	2	3	2	1	0
7	VP07	22	1	2	3	2	2	0
7	VP07	22	1	2	3	2	3	1
7	VP07	22	1	2	3	2	4	0
7	VP07	22	1	2	3	2	5	0
7	VP07	22	1	2	3	3	1	0
7	VP07	22	1	2	3	3	2	0
7	VP07	22	1	2	3	3	3	0
7	VP07	22	1	2	3	3	4	0
7	VP07	22	1	2	3	3	5	0
8	VP08	25	0	1	1	1	1	1
8	VP08	25	0	1	1	1	2	1
8	VP08	25	0	1	1	1	3	1
8	VP08	25	0	1	1	1	4	1
8	VP08	25	0	1	1	1	5	1
8	VP08	25	0	1	1	2	1	1
8	VP08	25	0	1	1	2	2	1
8	VP08	25	0	1	1	2	3	1
8	VP08	25	0	1	1	2	4	1
8	VP08	25	0	1	1	2	5	1
8	VP08	25	0	1	1	3	1	1
8	VP08	25	0	1	1	3	2	1
8	VP08	25	0	1	1	3	3	1
8	VP08	25	0	1	1	3	4	1
8	VP08	25	0	1	1	3	5	1
8	VP08	25	0	1	2	1	1	1
8	VP08	25	0	1	2	1	2	1
8	VP08	25	0	1	2	1	3	1
8	VP08	25	0	1	2	1	4	1
8	VP08	25	0	1	2	1	5	1
8	VP08	25	0	1	2	2	1	1
8	VP08	25	0	1	2	2	2	1
8	VP08	25	0	1	2	2	3	0
8	VP08	25	0	1	2	2	4	1
8	VP08	25	0	1	2	2	5	1
8	VP08	25	0	1	2	3	1	1
8	VP08	25	0	1	2	3	2	0
8	VP08	25	0	1	2	3	3	1
8	VP08	25	0	1	2	3	4	1
8	VP08	25	0	1	2	3	5	1
8	VP08	25	0	1	3	1	1	1
8	VP08	25	0	1	3	1	2	1
8	VP08	25	0	1	3	1	3	1
8	VP08	25	0	1	3	1	4	1
8	VP08	25	0	1	3	1	5	0
8	VP08	25	0	1	3	2	1	1
8	VP08	25	0	1	3	2	2	1
8	VP08	25	0	1	3	2	3	1
8	VP08	25	0	1	3	2	4	1
8	VP08	25	0	1	3	2	5	0
8	VP08	25	0	1	3	3	1	1
8	VP08	25	0	1	3	3	2	1
8	VP08	25	0	1	3	3	3	1
8	VP08	25	0	1	3	3	4	1
8	VP08	25	0	1	3	3	5	1
8	VP08	25	0	2	1	1	1	1
8	VP08	25	0	2	1	1	2	0
8	VP08	25	0	2	1	1	3	0
8	VP08	25	0	2	1	1	4	1
8	VP08	25	0	2	1	1	5	1
8	VP08	25	0	2	1	2	1	1
8	VP08	25	0	2	1	2	2	0
8	VP08	25	0	2	1	2	3	0
8	VP08	25	0	2	1	2	4	1
8	VP08	25	0	2	1	2	5	1
8	VP08	25	0	2	1	3	1	0
8	VP08	25	0	2	1	3	2	1
8	VP08	25	0	2	1	3	3	0
8	VP08	25	0	2	1	3	4	1
8	VP08	25	0	2	1	3	5	0
8	VP08	25	0	2	2	1	1	1
8	VP08	25	0	2	2	1	2	1
8	VP08	25	0	2	2	1	3	0
8	VP08	25	0	2	2	1	4	0
8	VP08	25	0	2	2	1	5	1
8	VP08	25	0	2	2	2	1	0
8	VP08	25	0	2	2	2	2	0
8	VP08	25	0	2	2	2	3	0
8	VP08	25	0	2	2	2	4	1
8	VP08	25	0	2	2	2	5	0
8	VP08	25	0	2	2	3	1	1
8	VP08	25	0	2	2	3	2	1
8	VP08	25	0	2	2	3	3	1
8	VP08	25	0	2	2	3	4	1
8	VP08	25	0	2	2	3	5	0
8	VP08	25	0	2	3	1	1	1
8	VP08	25	0	2	3	1	2	1
8	VP08	25	0	2	3	1	3	0
8	VP08	25	0	2	3	1	4	1
8	VP08	25	0	2	3	1	5	0
8	VP08	25	0	2	3	2	1	1
8	VP08	25	0	2	3	2	2	0
8	VP08	25	0	2	3	2	3	1
8	VP08	25	0	2	3	2	4	1
8	VP08	25	0	2	3	2	5	0
8	VP08	25	0	2	3	3	1	1
8	VP08	25	0	2	3	3	2	0
8	VP08	25	0	2	3	3	3	1
8	VP08	25	0	2	3	3	4	1
8	VP08	25	0	2	3	3	5	0
9	VP10	25	1	1	1	1	1	0
9	VP10	25	1	1	1	1	2	0
9	VP10	25	1	1	1	1	3	1
9	VP10	25	1	1	1	1	4	1
9	VP10	25	1	1	1	1	5	1
9	VP10	25	1	1	1	2	1	1
9	VP10	25	1	1	1	2	2	1
9	VP10	25	1	1	1	2	3	0
9	VP10	25	1	1	1	2	4	1
9	VP10	25	1	1	1	2	5	1
9	VP10	25	1	1	1	3	1	1
9	VP10	25	1	1	1	3	2	0
9	VP10	25	1	1	1	3	3	1
9	VP10	25	1	1	1	3	4	1
9	VP10	25	1	1	1	3	5	0
9	VP10	25	1	1	2	1	1	1
9	VP10	25	1	1	2	1	2	1
9	VP10	25	1	1	2	1	3	0
9	VP10	25	1	1	2	1	4	1
9	VP10	25	1	1	2	1	5	0
9	VP10	25	1	1	2	2	1	1
9	VP10	25	1	1	2	2	2	1
9	VP10	25	1	1	2	2	3	1
9	VP10	25	1	1	2	2	4	1
9	VP10	25	1	1	2	2	5	1
9	VP10	25	1	1	2	3	1	1
9	VP10	25	1	1	2	3	2	0
9	VP10	25	1	1	2	3	3	0
9	VP10	25	1	1	2	3	4	0
9	VP10	25	1	1	2	3	5	0
9	VP10	25	1	1	3	1	1	0
9	VP10	25	1	1	3	1	2	0
9	VP10	25	1	1	3	1	3	0
9	VP10	25	1	1	3	1	4	0
9	VP10	25	1	1	3	1	5	0
9	VP10	25	1	1	3	2	1	0
9	VP10	25	1	1	3	2	2	1
9	VP10	25	1	1	3	2	3	1
9	VP10	25	1	1	3	2	4	1
9	VP10	25	1	1	3	2	5	0
9	VP10	25	1	1	3	3	1	0
9	VP10	25	1	1	3	3	2	0
9	VP10	25	1	1	3	3	3	0
9	VP10	25	1	1	3	3	4	1
9	VP10	25	1	1	3	3	5	0
9	VP10	25	1	2	1	1	1	0
9	VP10	25	1	2	1	1	2	0
9	VP10	25	1	2	1	1	3	1
9	VP10	25	1	2	1	1	4	1
9	VP10	25	1	2	1	1	5	1
9	VP10	25	1	2	1	2	1	1
9	VP10	25	1	2	1	2	2	1
9	VP10	25	1	2	1	2	3	0
9	VP10	25	1	2	1	2	4	1
9	VP10	25	1	2	1	2	5	1
9	VP10	25	1	2	1	3	1	0
9	VP10	25	1	2	1	3	2	0
9	VP10	25	1	2	1	3	3	0
9	VP10	25	1	2	1	3	4	1
9	VP10	25	1	2	1	3	5	0
9	VP10	25	1	2	2	1	1	1
9	VP10	25	1	2	2	1	2	1
9	VP10	25	1	2	2	1	3	0
9	VP10	25	1	2	2	1	4	1
9	VP10	25	1	2	2	1	5	0
9	VP10	25	1	2	2	2	1	0
9	VP10	25	1	2	2	2	2	1
9	VP10	25	1	2	2	2	3	1
9	VP10	25	1	2	2	2	4	1
9	VP10	25	1	2	2	2	5	1
9	VP10	25	1	2	2	3	1	1
9	VP10	25	1	2	2	3	2	0
9	VP10	25	1	2	2	3	3	0
9	VP10	25	1	2	2	3	4	0
9	VP10	25	1	2	2	3	5	0
9	VP10	25	1	2	3	1	1	0
9	VP10	25	1	2	3	1	2	0
9	VP10	25	1	2	3	1	3	0
9	VP10	25	1	2	3	1	4	0
9	VP10	25	1	2	3	1	5	1
9	VP10	25	1	2	3	2	1	0
9	VP10	25	1	2	3	2	2	0
9	VP10	25	1	2	3	2	3	1
9	VP10	25	1	2	3	2	4	0
9	VP10	25	1	2	3	2	5	0
9	VP10	25	1	2	3	3	1	0
9	VP10	25	1	2	3	3	2	0
9	VP10	25	1	2	3	3	3	0
9	VP10	25	1	2	3	3	4	0
9	VP10	25	1	2	3	3	5	0
10	VP11	23	1	1	1	1	1	1
10	VP11	23	1	1	1	1	2	0
10	VP11	23	1	1	1	1	3	0
10	VP11	23	1	1	1	1	4	0
10	VP11	23	1	1	1	1	5	1
10	VP11	23	1	1	1	2	1	0
10	VP11	23	1	1	1	2	2	0
10	VP11	23	1	1	1	2	3	0
10	VP11	23	1	1	1	2	4	0
10	VP11	23	1	1	1	2	5	0
10	VP11	23	1	1	1	3	1	0
10	VP11	23	1	1	1	3	2	0
10	VP11	23	1	1	1	3	3	0
10	VP11	23	1	1	1	3	4	1
10	VP11	23	1	1	1	3	5	0
10	VP11	23	1	1	2	1	1	0
10	VP11	23	1	1	2	1	2	0
10	VP11	23	1	1	2	1	3	1
10	VP11	23	1	1	2	1	4	0
10	VP11	23	1	1	2	1	5	0
10	VP11	23	1	1	2	2	1	0
10	VP11	23	1	1	2	2	2	0
10	VP11	23	1	1	2	2	3	0
10	VP11	23	1	1	2	2	4	0
10	VP11	23	1	1	2	2	5	0
10	VP11	23	1	1	2	3	1	0
10	VP11	23	1	1	2	3	2	0
10	VP11	23	1	1	2	3	3	0
10	VP11	23	1	1	2	3	4	0
10	VP11	23	1	1	2	3	5	0
10	VP11	23	1	1	3	1	1	0
10	VP11	23	1	1	3	1	2	0
10	VP11	23	1	1	3	1	3	0
10	VP11	23	1	1	3	1	4	0
10	VP11	23	1	1	3	1	5	0
10	VP11	23	1	1	3	2	1	0
10	VP11	23	1	1	3	2	2	0
10	VP11	23	1	1	3	2	3	0
10	VP11	23	1	1	3	2	4	0
10	VP11	23	1	1	3	2	5	0
10	VP11	23	1	1	3	3	1	0
10	VP11	23	1	1	3	3	2	0
10	VP11	23	1	1	3	3	3	0
10	VP11	23	1	1	3	3	4	0
10	VP11	23	1	1	3	3	5	0
10	VP11	23	1	2	1	1	1	0
10	VP11	23	1	2	1	1	2	0
10	VP11	23	1	2	1	1	3	0
10	VP11	23	1	2	1	1	4	0
10	VP11	23	1	2	1	1	5	1
10	VP11	23	1	2	1	2	1	0
10	VP11	23	1	2	1	2	2	0
10	VP11	23	1	2	1	2	3	0
10	VP11	23	1	2	1	2	4	0
10	VP11	23	1	2	1	2	5	0
10	VP11	23	1	2	1	3	1	0
10	VP11	23	1	2	1	3	2	0
10	VP11	23	1	2	1	3	3	0
10	VP11	23	1	2	1	3	4	1
10	VP11	23	1	2	1	3	5	0
10	VP11	23	1	2	2	1	1	0
10	VP11	23	1	2	2	1	2	0
10	VP11	23	1	2	2	1	3	1
10	VP11	23	1	2	2	1	4	0
10	VP11	23	1	2	2	1	5	0
10	VP11	23	1	2	2	2	1	0
10	VP11	23	1	2	2	2	2	0
10	VP11	23	1	2	2	2	3	0
10	VP11	23	1	2	2	2	4	0
10	VP11	23	1	2	2	2	5	0
10	VP11	23	1	2	2	3	1	0
10	VP11	23	1	2	2	3	2	0
10	VP11	23	1	2	2	3	3	0
10	VP11	23	1	2	2	3	4	0
10	VP11	23	1	2	2	3	5	0
10	VP11	23	1	2	3	1	1	0
10	VP11	23	1	2	3	1	2	0
10	VP11	23	1	2	3	1	3	0
10	VP11	23	1	2	3	1	4	0
10	VP11	23	1	2	3	1	5	0
10	VP11	23	1	2	3	2	1	0
10	VP11	23	1	2	3	2	2	0
10	VP11	23	1	2	3	2	3	0
10	VP11	23	1	2	3	2	4	0
10	VP11	23	1	2	3	2	5	0
10	VP11	23	1	2	3	3	1	0
10	VP11	23	1	2	3	3	2	0
10	VP11	23	1	2	3	3	3	0
10	VP11	23	1	2	3	3	4	0
10	VP11	23	1	2	3	3	5	0
11	VP12	28	1	1	1	1	1	0
11	VP12	28	1	1	1	1	2	0
11	VP12	28	1	1	1	1	3	1
11	VP12	28	1	1	1	1	4	0
11	VP12	28	1	1	1	1	5	1
11	VP12	28	1	1	1	2	1	1
11	VP12	28	1	1	1	2	2	0
11	VP12	28	1	1	1	2	3	0
11	VP12	28	1	1	1	2	4	0
11	VP12	28	1	1	1	2	5	1
11	VP12	28	1	1	1	3	1	0
11	VP12	28	1	1	1	3	2	0
11	VP12	28	1	1	1	3	3	0
11	VP12	28	1	1	1	3	4	0
11	VP12	28	1	1	1	3	5	0
11	VP12	28	1	1	2	1	1	0
11	VP12	28	1	1	2	1	2	0
11	VP12	28	1	1	2	1	3	0
11	VP12	28	1	1	2	1	4	0
11	VP12	28	1	1	2	1	5	0
11	VP12	28	1	1	2	2	1	0
11	VP12	28	1	1	2	2	2	0
11	VP12	28	1	1	2	2	3	0
11	VP12	28	1	1	2	2	4	1
11	VP12	28	1	1	2	2	5	0
11	VP12	28	1	1	2	3	1	0
11	VP12	28	1	1	2	3	2	0
11	VP12	28	1	1	2	3	3	0
11	VP12	28	1	1	2	3	4	0
11	VP12	28	1	1	2	3	5	0
11	VP12	28	1	1	3	1	1	0
11	VP12	28	1	1	3	1	2	1
11	VP12	28	1	1	3	1	3	0
11	VP12	28	1	1	3	1	4	0
11	VP12	28	1	1	3	1	5	0
11	VP12	28	1	1	3	2	1	0
11	VP12	28	1	1	3	2	2	0
11	VP12	28	1	1	3	2	3	0
11	VP12	28	1	1	3	2	4	1
11	VP12	28	1	1	3	2	5	0
11	VP12	28	1	1	3	3	1	0
11	VP12	28	1	1	3	3	2	0
11	VP12	28	1	1	3	3	3	0
11	VP12	28	1	1	3	3	4	1
11	VP12	28	1	1	3	3	5	0
11	VP12	28	1	2	1	1	1	0
11	VP12	28	1	2	1	1	2	0
11	VP12	28	1	2	1	1	3	1
11	VP12	28	1	2	1	1	4	0
11	VP12	28	1	2	1	1	5	0
11	VP12	28	1	2	1	2	1	0
11	VP12	28	1	2	1	2	2	0
11	VP12	28	1	2	1	2	3	0
11	VP12	28	1	2	1	2	4	0
11	VP12	28	1	2	1	2	5	0
11	VP12	28	1	2	1	3	1	0
11	VP12	28	1	2	1	3	2	0
11	VP12	28	1	2	1	3	3	0
11	VP12	28	1	2	1	3	4	0
11	VP12	28	1	2	1	3	5	0
11	VP12	28	1	2	2	1	1	0
11	VP12	28	1	2	2	1	2	0
11	VP12	28	1	2	2	1	3	0
11	VP12	28	1	2	2	1	4	0
11	VP12	28	1	2	2	1	5	0
11	VP12	28	1	2	2	2	1	0
11	VP12	28	1	2	2	2	2	0
11	VP12	28	1	2	2	2	3	0
11	VP12	28	1	2	2	2	4	0
11	VP12	28	1	2	2	2	5	0
11	VP12	28	1	2	2	3	1	0
11	VP12	28	1	2	2	3	2	0
11	VP12	28	1	2	2	3	3	0
11	VP12	28	1	2	2	3	4	0
11	VP12	28	1	2	2	3	5	0
11	VP12	28	1	2	3	1	1	0
11	VP12	28	1	2	3	1	2	1
11	VP12	28	1	2	3	1	3	0
11	VP12	28	1	2	3	1	4	0
11	VP12	28	1	2	3	1	5	0
11	VP12	28	1	2	3	2	1	0
11	VP12	28	1	2	3	2	2	0
11	VP12	28	1	2	3	2	3	0
11	VP12	28	1	2	3	2	4	1
11	VP12	28	1	2	3	2	5	0
11	VP12	28	1	2	3	3	1	0
11	VP12	28	1	2	3	3	2	0
11	VP12	28	1	2	3	3	3	0
11	VP12	28	1	2	3	3	4	1
11	VP12	28	1	2	3	3	5	0
12	VP15	21	0	1	1	1	1	0
12	VP15	21	0	1	1	1	2	0
12	VP15	21	0	1	1	1	3	0
12	VP15	21	0	1	1	1	4	0
12	VP15	21	0	1	1	1	5	1
12	VP15	21	0	1	1	2	1	1
12	VP15	21	0	1	1	2	2	0
12	VP15	21	0	1	1	2	3	0
12	VP15	21	0	1	1	2	4	0
12	VP15	21	0	1	1	2	5	0
12	VP15	21	0	1	1	3	1	0
12	VP15	21	0	1	1	3	2	0
12	VP15	21	0	1	1	3	3	0
12	VP15	21	0	1	1	3	4	0
12	VP15	21	0	1	1	3	5	0
12	VP15	21	0	1	2	1	1	0
12	VP15	21	0	1	2	1	2	0
12	VP15	21	0	1	2	1	3	0
12	VP15	21	0	1	2	1	4	0
12	VP15	21	0	1	2	1	5	0
12	VP15	21	0	1	2	2	1	0
12	VP15	21	0	1	2	2	2	0
12	VP15	21	0	1	2	2	3	0
12	VP15	21	0	1	2	2	4	1
12	VP15	21	0	1	2	2	5	0
12	VP15	21	0	1	2	3	1	0
12	VP15	21	0	1	2	3	2	0
12	VP15	21	0	1	2	3	3	0
12	VP15	21	0	1	2	3	4	0
12	VP15	21	0	1	2	3	5	1
12	VP15	21	0	1	3	1	1	0
12	VP15	21	0	1	3	1	2	0
12	VP15	21	0	1	3	1	3	0
12	VP15	21	0	1	3	1	4	0
12	VP15	21	0	1	3	1	5	0
12	VP15	21	0	1	3	2	1	0
12	VP15	21	0	1	3	2	2	0
12	VP15	21	0	1	3	2	3	0
12	VP15	21	0	1	3	2	4	0
12	VP15	21	0	1	3	2	5	0
12	VP15	21	0	1	3	3	1	0
12	VP15	21	0	1	3	3	2	0
12	VP15	21	0	1	3	3	3	0
12	VP15	21	0	1	3	3	4	1
12	VP15	21	0	1	3	3	5	0
12	VP15	21	0	2	1	1	1	0
12	VP15	21	0	2	1	1	2	0
12	VP15	21	0	2	1	1	3	0
12	VP15	21	0	2	1	1	4	0
12	VP15	21	0	2	1	1	5	1
12	VP15	21	0	2	1	2	1	0
12	VP15	21	0	2	1	2	2	0
12	VP15	21	0	2	1	2	3	0
12	VP15	21	0	2	1	2	4	0
12	VP15	21	0	2	1	2	5	0
12	VP15	21	0	2	1	3	1	0
12	VP15	21	0	2	1	3	2	0
12	VP15	21	0	2	1	3	3	0
12	VP15	21	0	2	1	3	4	0
12	VP15	21	0	2	1	3	5	0
12	VP15	21	0	2	2	1	1	0
12	VP15	21	0	2	2	1	2	0
12	VP15	21	0	2	2	1	3	0
12	VP15	21	0	2	2	1	4	0
12	VP15	21	0	2	2	1	5	0
12	VP15	21	0	2	2	2	1	0
12	VP15	21	0	2	2	2	2	0
12	VP15	21	0	2	2	2	3	0
12	VP15	21	0	2	2	2	4	0
12	VP15	21	0	2	2	2	5	0
12	VP15	21	0	2	2	3	1	0
12	VP15	21	0	2	2	3	2	0
12	VP15	21	0	2	2	3	3	0
12	VP15	21	0	2	2	3	4	0
12	VP15	21	0	2	2	3	5	0
12	VP15	21	0	2	3	1	1	0
12	VP15	21	0	2	3	1	2	0
12	VP15	21	0	2	3	1	3	0
12	VP15	21	0	2	3	1	4	0
12	VP15	21	0	2	3	1	5	0
12	VP15	21	0	2	3	2	1	0
12	VP15	21	0	2	3	2	2	0
12	VP15	21	0	2	3	2	3	0
12	VP15	21	0	2	3	2	4	0
12	VP15	21	0	2	3	2	5	0
12	VP15	21	0	2	3	3	1	0
12	VP15	21	0	2	3	3	2	0
12	VP15	21	0	2	3	3	3	0
12	VP15	21	0	2	3	3	4	0
12	VP15	21	0	2	3	3	5	0
13	VP16	29	0	1	1	1	1	1
13	VP16	29	0	1	1	1	2	1
13	VP16	29	0	1	1	1	3	0
13	VP16	29	0	1	1	1	4	1
13	VP16	29	0	1	1	1	5	0
13	VP16	29	0	1	1	2	1	0
13	VP16	29	0	1	1	2	2	1
13	VP16	29	0	1	1	2	3	0
13	VP16	29	0	1	1	2	4	1
13	VP16	29	0	1	1	2	5	1
13	VP16	29	0	1	1	3	1	0
13	VP16	29	0	1	1	3	2	0
13	VP16	29	0	1	1	3	3	0
13	VP16	29	0	1	1	3	4	0
13	VP16	29	0	1	1	3	5	0
13	VP16	29	0	1	2	1	1	0
13	VP16	29	0	1	2	1	2	0
13	VP16	29	0	1	2	1	3	0
13	VP16	29	0	1	2	1	4	1
13	VP16	29	0	1	2	1	5	1
13	VP16	29	0	1	2	2	1	1
13	VP16	29	0	1	2	2	2	0
13	VP16	29	0	1	2	2	3	1
13	VP16	29	0	1	2	2	4	0
13	VP16	29	0	1	2	2	5	0
13	VP16	29	0	1	2	3	1	0
13	VP16	29	0	1	2	3	2	1
13	VP16	29	0	1	2	3	3	0
13	VP16	29	0	1	2	3	4	0
13	VP16	29	0	1	2	3	5	1
13	VP16	29	0	1	3	1	1	0
13	VP16	29	0	1	3	1	2	0
13	VP16	29	0	1	3	1	3	1
13	VP16	29	0	1	3	1	4	1
13	VP16	29	0	1	3	1	5	0
13	VP16	29	0	1	3	2	1	0
13	VP16	29	0	1	3	2	2	0
13	VP16	29	0	1	3	2	3	0
13	VP16	29	0	1	3	2	4	0
13	VP16	29	0	1	3	2	5	0
13	VP16	29	0	1	3	3	1	0
13	VP16	29	0	1	3	3	2	0
13	VP16	29	0	1	3	3	3	0
13	VP16	29	0	1	3	3	4	1
13	VP16	29	0	1	3	3	5	0
13	VP16	29	0	2	1	1	1	0
13	VP16	29	0	2	1	1	2	0
13	VP16	29	0	2	1	1	3	0
13	VP16	29	0	2	1	1	4	1
13	VP16	29	0	2	1	1	5	0
13	VP16	29	0	2	1	2	1	0
13	VP16	29	0	2	1	2	2	0
13	VP16	29	0	2	1	2	3	0
13	VP16	29	0	2	1	2	4	1
13	VP16	29	0	2	1	2	5	0
13	VP16	29	0	2	1	3	1	0
13	VP16	29	0	2	1	3	2	0
13	VP16	29	0	2	1	3	3	0
13	VP16	29	0	2	1	3	4	0
13	VP16	29	0	2	1	3	5	0
13	VP16	29	0	2	2	1	1	0
13	VP16	29	0	2	2	1	2	0
13	VP16	29	0	2	2	1	3	0
13	VP16	29	0	2	2	1	4	0
13	VP16	29	0	2	2	1	5	0
13	VP16	29	0	2	2	2	1	0
13	VP16	29	0	2	2	2	2	0
13	VP16	29	0	2	2	2	3	0
13	VP16	29	0	2	2	2	4	0
13	VP16	29	0	2	2	2	5	0
13	VP16	29	0	2	2	3	1	0
13	VP16	29	0	2	2	3	2	0
13	VP16	29	0	2	2	3	3	0
13	VP16	29	0	2	2	3	4	0
13	VP16	29	0	2	2	3	5	0
13	VP16	29	0	2	3	1	1	0
13	VP16	29	0	2	3	1	2	0
13	VP16	29	0	2	3	1	3	0
13	VP16	29	0	2	3	1	4	1
13	VP16	29	0	2	3	1	5	0
13	VP16	29	0	2	3	2	1	0
13	VP16	29	0	2	3	2	2	0
13	VP16	29	0	2	3	2	3	0
13	VP16	29	0	2	3	2	4	0
13	VP16	29	0	2	3	2	5	0
13	VP16	29	0	2	3	3	1	0
13	VP16	29	0	2	3	3	2	0
13	VP16	29	0	2	3	3	3	0
13	VP16	29	0	2	3	3	4	0
13	VP16	29	0	2	3	3	5	0
14	VP17	23	1	1	1	1	1	1
14	VP17	23	1	1	1	1	2	0
14	VP17	23	1	1	1	1	3	0
14	VP17	23	1	1	1	1	4	1
14	VP17	23	1	1	1	1	5	1
14	VP17	23	1	1	1	2	1	0
14	VP17	23	1	1	1	2	2	1
14	VP17	23	1	1	1	2	3	0
14	VP17	23	1	1	1	2	4	0
14	VP17	23	1	1	1	2	5	1
14	VP17	23	1	1	1	3	1	0
14	VP17	23	1	1	1	3	2	0
14	VP17	23	1	1	1	3	3	1
14	VP17	23	1	1	1	3	4	1
14	VP17	23	1	1	1	3	5	0
14	VP17	23	1	1	2	1	1	0
14	VP17	23	1	1	2	1	2	0
14	VP17	23	1	1	2	1	3	0
14	VP17	23	1	1	2	1	4	0
14	VP17	23	1	1	2	1	5	0
14	VP17	23	1	1	2	2	1	1
14	VP17	23	1	1	2	2	2	1
14	VP17	23	1	1	2	2	3	0
14	VP17	23	1	1	2	2	4	1
14	VP17	23	1	1	2	2	5	0
14	VP17	23	1	1	2	3	1	0
14	VP17	23	1	1	2	3	2	0
14	VP17	23	1	1	2	3	3	1
14	VP17	23	1	1	2	3	4	0
14	VP17	23	1	1	2	3	5	0
14	VP17	23	1	1	3	1	1	0
14	VP17	23	1	1	3	1	2	0
14	VP17	23	1	1	3	1	3	0
14	VP17	23	1	1	3	1	4	0
14	VP17	23	1	1	3	1	5	0
14	VP17	23	1	1	3	2	1	0
14	VP17	23	1	1	3	2	2	0
14	VP17	23	1	1	3	2	3	1
14	VP17	23	1	1	3	2	4	0
14	VP17	23	1	1	3	2	5	1
14	VP17	23	1	1	3	3	1	0
14	VP17	23	1	1	3	3	2	0
14	VP17	23	1	1	3	3	3	0
14	VP17	23	1	1	3	3	4	1
14	VP17	23	1	1	3	3	5	0
14	VP17	23	1	2	1	1	1	0
14	VP17	23	1	2	1	1	2	0
14	VP17	23	1	2	1	1	3	0
14	VP17	23	1	2	1	1	4	0
14	VP17	23	1	2	1	1	5	1
14	VP17	23	1	2	1	2	1	0
14	VP17	23	1	2	1	2	2	0
14	VP17	23	1	2	1	2	3	0
14	VP17	23	1	2	1	2	4	0
14	VP17	23	1	2	1	2	5	0
14	VP17	23	1	2	1	3	1	0
14	VP17	23	1	2	1	3	2	0
14	VP17	23	1	2	1	3	3	1
14	VP17	23	1	2	1	3	4	0
14	VP17	23	1	2	1	3	5	0
14	VP17	23	1	2	2	1	1	0
14	VP17	23	1	2	2	1	2	0
14	VP17	23	1	2	2	1	3	0
14	VP17	23	1	2	2	1	4	0
14	VP17	23	1	2	2	1	5	0
14	VP17	23	1	2	2	2	1	1
14	VP17	23	1	2	2	2	2	0
14	VP17	23	1	2	2	2	3	0
14	VP17	23	1	2	2	2	4	1
14	VP17	23	1	2	2	2	5	0
14	VP17	23	1	2	2	3	1	0
14	VP17	23	1	2	2	3	2	0
14	VP17	23	1	2	2	3	3	0
14	VP17	23	1	2	2	3	4	0
14	VP17	23	1	2	2	3	5	0
14	VP17	23	1	2	3	1	1	0
14	VP17	23	1	2	3	1	2	0
14	VP17	23	1	2	3	1	3	0
14	VP17	23	1	2	3	1	4	0
14	VP17	23	1	2	3	1	5	0
14	VP17	23	1	2	3	2	1	0
14	VP17	23	1	2	3	2	2	0
14	VP17	23	1	2	3	2	3	1
14	VP17	23	1	2	3	2	4	0
14	VP17	23	1	2	3	2	5	0
14	VP17	23	1	2	3	3	1	0
14	VP17	23	1	2	3	3	2	0
14	VP17	23	1	2	3	3	3	0
14	VP17	23	1	2	3	3	4	0
14	VP17	23	1	2	3	3	5	0
15	VP18	18	1	1	1	1	1	1
15	VP18	18	1	1	1	1	2	0
15	VP18	18	1	1	1	1	3	1
15	VP18	18	1	1	1	1	4	0
15	VP18	18	1	1	1	1	5	0
15	VP18	18	1	1	1	2	1	0
15	VP18	18	1	1	1	2	2	0
15	VP18	18	1	1	1	2	3	0
15	VP18	18	1	1	1	2	4	0
15	VP18	18	1	1	1	2	5	1
15	VP18	18	1	1	1	3	1	1
15	VP18	18	1	1	1	3	2	1
15	VP18	18	1	1	1	3	3	0
15	VP18	18	1	1	1	3	4	0
15	VP18	18	1	1	1	3	5	0
15	VP18	18	1	1	2	1	1	0
15	VP18	18	1	1	2	1	2	0
15	VP18	18	1	1	2	1	3	0
15	VP18	18	1	1	2	1	4	0
15	VP18	18	1	1	2	1	5	0
15	VP18	18	1	1	2	2	1	1
15	VP18	18	1	1	2	2	2	0
15	VP18	18	1	1	2	2	3	1
15	VP18	18	1	1	2	2	4	1
15	VP18	18	1	1	2	2	5	1
15	VP18	18	1	1	2	3	1	0
15	VP18	18	1	1	2	3	2	0
15	VP18	18	1	1	2	3	3	0
15	VP18	18	1	1	2	3	4	0
15	VP18	18	1	1	2	3	5	1
15	VP18	18	1	1	3	1	1	1
15	VP18	18	1	1	3	1	2	0
15	VP18	18	1	1	3	1	3	0
15	VP18	18	1	1	3	1	4	0
15	VP18	18	1	1	3	1	5	0
15	VP18	18	1	1	3	2	1	0
15	VP18	18	1	1	3	2	2	0
15	VP18	18	1	1	3	2	3	0
15	VP18	18	1	1	3	2	4	0
15	VP18	18	1	1	3	2	5	0
15	VP18	18	1	1	3	3	1	0
15	VP18	18	1	1	3	3	2	1
15	VP18	18	1	1	3	3	3	1
15	VP18	18	1	1	3	3	4	1
15	VP18	18	1	1	3	3	5	1
15	VP18	18	1	2	1	1	1	0
15	VP18	18	1	2	1	1	2	0
15	VP18	18	1	2	1	1	3	1
15	VP18	18	1	2	1	1	4	0
15	VP18	18	1	2	1	1	5	0
15	VP18	18	1	2	1	2	1	0
15	VP18	18	1	2	1	2	2	0
15	VP18	18	1	2	1	2	3	0
15	VP18	18	1	2	1	2	4	0
15	VP18	18	1	2	1	2	5	0
15	VP18	18	1	2	1	3	1	1
15	VP18	18	1	2	1	3	2	1
15	VP18	18	1	2	1	3	3	1
15	VP18	18	1	2	1	3	4	0
15	VP18	18	1	2	1	3	5	0
15	VP18	18	1	2	2	1	1	0
15	VP18	18	1	2	2	1	2	0
15	VP18	18	1	2	2	1	3	0
15	VP18	18	1	2	2	1	4	0
15	VP18	18	1	2	2	1	5	0
15	VP18	18	1	2	2	2	1	0
15	VP18	18	1	2	2	2	2	0
15	VP18	18	1	2	2	2	3	1
15	VP18	18	1	2	2	2	4	0
15	VP18	18	1	2	2	2	5	1
15	VP18	18	1	2	2	3	1	0
15	VP18	18	1	2	2	3	2	0
15	VP18	18	1	2	2	3	3	0
15	VP18	18	1	2	2	3	4	0
15	VP18	18	1	2	2	3	5	1
15	VP18	18	1	2	3	1	1	0
15	VP18	18	1	2	3	1	2	0
15	VP18	18	1	2	3	1	3	0
15	VP18	18	1	2	3	1	4	0
15	VP18	18	1	2	3	1	5	0
15	VP18	18	1	2	3	2	1	0
15	VP18	18	1	2	3	2	2	0
15	VP18	18	1	2	3	2	3	0
15	VP18	18	1	2	3	2	4	0
15	VP18	18	1	2	3	2	5	0
15	VP18	18	1	2	3	3	1	0
15	VP18	18	1	2	3	3	2	0
15	VP18	18	1	2	3	3	3	0
15	VP18	18	1	2	3	3	4	0
15	VP18	18	1	2	3	3	5	1
16	VP19	32	1	1	1	1	1	0
16	VP19	32	1	1	1	1	2	0
16	VP19	32	1	1	1	1	3	0
16	VP19	32	1	1	1	1	4	0
16	VP19	32	1	1	1	1	5	0
16	VP19	32	1	1	1	2	1	0
16	VP19	32	1	1	1	2	2	0
16	VP19	32	1	1	1	2	3	0
16	VP19	32	1	1	1	2	4	0
16	VP19	32	1	1	1	2	5	0
16	VP19	32	1	1	1	3	1	0
16	VP19	32	1	1	1	3	2	0
16	VP19	32	1	1	1	3	3	0
16	VP19	32	1	1	1	3	4	0
16	VP19	32	1	1	1	3	5	0
16	VP19	32	1	1	2	1	1	0
16	VP19	32	1	1	2	1	2	0
16	VP19	32	1	1	2	1	3	0
16	VP19	32	1	1	2	1	4	0
16	VP19	32	1	1	2	1	5	0
16	VP19	32	1	1	2	2	1	0
16	VP19	32	1	1	2	2	2	0
16	VP19	32	1	1	2	2	3	0
16	VP19	32	1	1	2	2	4	1
16	VP19	32	1	1	2	2	5	0
16	VP19	32	1	1	2	3	1	0
16	VP19	32	1	1	2	3	2	0
16	VP19	32	1	1	2	3	3	0
16	VP19	32	1	1	2	3	4	0
16	VP19	32	1	1	2	3	5	0
16	VP19	32	1	1	3	1	1	0
16	VP19	32	1	1	3	1	2	0
16	VP19	32	1	1	3	1	3	1
16	VP19	32	1	1	3	1	4	1
16	VP19	32	1	1	3	1	5	0
16	VP19	32	1	1	3	2	1	0
16	VP19	32	1	1	3	2	2	0
16	VP19	32	1	1	3	2	3	0
16	VP19	32	1	1	3	2	4	0
16	VP19	32	1	1	3	2	5	1
16	VP19	32	1	1	3	3	1	0
16	VP19	32	1	1	3	3	2	0
16	VP19	32	1	1	3	3	3	0
16	VP19	32	1	1	3	3	4	0
16	VP19	32	1	1	3	3	5	0
16	VP19	32	1	2	1	1	1	0
16	VP19	32	1	2	1	1	2	0
16	VP19	32	1	2	1	1	3	0
16	VP19	32	1	2	1	1	4	0
16	VP19	32	1	2	1	1	5	0
16	VP19	32	1	2	1	2	1	0
16	VP19	32	1	2	1	2	2	0
16	VP19	32	1	2	1	2	3	0
16	VP19	32	1	2	1	2	4	0
16	VP19	32	1	2	1	2	5	0
16	VP19	32	1	2	1	3	1	0
16	VP19	32	1	2	1	3	2	0
16	VP19	32	1	2	1	3	3	0
16	VP19	32	1	2	1	3	4	0
16	VP19	32	1	2	1	3	5	0
16	VP19	32	1	2	2	1	1	0
16	VP19	32	1	2	2	1	2	0
16	VP19	32	1	2	2	1	3	0
16	VP19	32	1	2	2	1	4	0
16	VP19	32	1	2	2	1	5	0
16	VP19	32	1	2	2	2	1	0
16	VP19	32	1	2	2	2	2	0
16	VP19	32	1	2	2	2	3	0
16	VP19	32	1	2	2	2	4	1
16	VP19	32	1	2	2	2	5	0
16	VP19	32	1	2	2	3	1	0
16	VP19	32	1	2	2	3	2	0
16	VP19	32	1	2	2	3	3	0
16	VP19	32	1	2	2	3	4	0
16	VP19	32	1	2	2	3	5	0
16	VP19	32	1	2	3	1	1	0
16	VP19	32	1	2	3	1	2	0
16	VP19	32	1	2	3	1	3	1
16	VP19	32	1	2	3	1	4	1
16	VP19	32	1	2	3	1	5	0
16	VP19	32	1	2	3	2	1	0
16	VP19	32	1	2	3	2	2	0
16	VP19	32	1	2	3	2	3	0
16	VP19	32	1	2	3	2	4	0
16	VP19	32	1	2	3	2	5	0
16	VP19	32	1	2	3	3	1	0
16	VP19	32	1	2	3	3	2	0
16	VP19	32	1	2	3	3	3	0
16	VP19	32	1	2	3	3	4	0
16	VP19	32	1	2	3	3	5	0
17	VP21	25	1	1	1	1	1	0
17	VP21	25	1	1	1	1	2	0
17	VP21	25	1	1	1	1	3	0
17	VP21	25	1	1	1	1	4	1
17	VP21	25	1	1	1	1	5	1
17	VP21	25	1	1	1	2	1	0
17	VP21	25	1	1	1	2	2	0
17	VP21	25	1	1	1	2	3	0
17	VP21	25	1	1	1	2	4	0
17	VP21	25	1	1	1	2	5	0
17	VP21	25	1	1	1	3	1	0
17	VP21	25	1	1	1	3	2	1
17	VP21	25	1	1	1	3	3	0
17	VP21	25	1	1	1	3	4	0
17	VP21	25	1	1	1	3	5	0
17	VP21	25	1	1	2	1	1	0
17	VP21	25	1	1	2	1	2	0
17	VP21	25	1	1	2	1	3	0
17	VP21	25	1	1	2	1	4	0
17	VP21	25	1	1	2	1	5	1
17	VP21	25	1	1	2	2	1	0
17	VP21	25	1	1	2	2	2	0
17	VP21	25	1	1	2	2	3	1
17	VP21	25	1	1	2	2	4	0
17	VP21	25	1	1	2	2	5	0
17	VP21	25	1	1	2	3	1	0
17	VP21	25	1	1	2	3	2	1
17	VP21	25	1	1	2	3	3	0
17	VP21	25	1	1	2	3	4	0
17	VP21	25	1	1	2	3	5	1
17	VP21	25	1	1	3	1	1	0
17	VP21	25	1	1	3	1	2	0
17	VP21	25	1	1	3	1	3	0
17	VP21	25	1	1	3	1	4	0
17	VP21	25	1	1	3	1	5	0
17	VP21	25	1	1	3	2	1	0
17	VP21	25	1	1	3	2	2	0
17	VP21	25	1	1	3	2	3	1
17	VP21	25	1	1	3	2	4	1
17	VP21	25	1	1	3	2	5	0
17	VP21	25	1	1	3	3	1	0
17	VP21	25	1	1	3	3	2	0
17	VP21	25	1	1	3	3	3	0
17	VP21	25	1	1	3	3	4	0
17	VP21	25	1	1	3	3	5	0
17	VP21	25	1	2	1	1	1	0
17	VP21	25	1	2	1	1	2	0
17	VP21	25	1	2	1	1	3	0
17	VP21	25	1	2	1	1	4	1
17	VP21	25	1	2	1	1	5	0
17	VP21	25	1	2	1	2	1	0
17	VP21	25	1	2	1	2	2	0
17	VP21	25	1	2	1	2	3	0
17	VP21	25	1	2	1	2	4	0
17	VP21	25	1	2	1	2	5	0
17	VP21	25	1	2	1	3	1	0
17	VP21	25	1	2	1	3	2	0
17	VP21	25	1	2	1	3	3	0
17	VP21	25	1	2	1	3	4	0
17	VP21	25	1	2	1	3	5	0
17	VP21	25	1	2	2	1	1	0
17	VP21	25	1	2	2	1	2	0
17	VP21	25	1	2	2	1	3	0
17	VP21	25	1	2	2	1	4	0
17	VP21	25	1	2	2	1	5	0
17	VP21	25	1	2	2	2	1	0
17	VP21	25	1	2	2	2	2	0
17	VP21	25	1	2	2	2	3	1
17	VP21	25	1	2	2	2	4	0
17	VP21	25	1	2	2	2	5	0
17	VP21	25	1	2	2	3	1	0
17	VP21	25	1	2	2	3	2	0
17	VP21	25	1	2	2	3	3	0
17	VP21	25	1	2	2	3	4	0
17	VP21	25	1	2	2	3	5	0
17	VP21	25	1	2	3	1	1	0
17	VP21	25	1	2	3	1	2	0
17	VP21	25	1	2	3	1	3	0
17	VP21	25	1	2	3	1	4	0
17	VP21	25	1	2	3	1	5	0
17	VP21	25	1	2	3	2	1	0
17	VP21	25	1	2	3	2	2	0
17	VP21	25	1	2	3	2	3	0
17	VP21	25	1	2	3	2	4	1
17	VP21	25	1	2	3	2	5	0
17	VP21	25	1	2	3	3	1	0
17	VP21	25	1	2	3	3	2	0
17	VP21	25	1	2	3	3	3	0
17	VP21	25	1	2	3	3	4	0
17	VP21	25	1	2	3	3	5	0
18	VP23	20	1	1	1	1	1	0
18	VP23	20	1	1	1	1	2	0
18	VP23	20	1	1	1	1	3	0
18	VP23	20	1	1	1	1	4	0
18	VP23	20	1	1	1	1	5	1
18	VP23	20	1	1	1	2	1	1
18	VP23	20	1	1	1	2	2	0
18	VP23	20	1	1	1	2	3	0
18	VP23	20	1	1	1	2	4	0
18	VP23	20	1	1	1	2	5	0
18	VP23	20	1	1	1	3	1	0
18	VP23	20	1	1	1	3	2	0
18	VP23	20	1	1	1	3	3	0
18	VP23	20	1	1	1	3	4	1
18	VP23	20	1	1	1	3	5	0
18	VP23	20	1	1	2	1	1	0
18	VP23	20	1	1	2	1	2	0
18	VP23	20	1	1	2	1	3	0
18	VP23	20	1	1	2	1	4	0
18	VP23	20	1	1	2	1	5	0
18	VP23	20	1	1	2	2	1	1
18	VP23	20	1	1	2	2	2	1
18	VP23	20	1	1	2	2	3	0
18	VP23	20	1	1	2	2	4	0
18	VP23	20	1	1	2	2	5	0
18	VP23	20	1	1	2	3	1	0
18	VP23	20	1	1	2	3	2	0
18	VP23	20	1	1	2	3	3	0
18	VP23	20	1	1	2	3	4	0
18	VP23	20	1	1	2	3	5	0
18	VP23	20	1	1	3	1	1	0
18	VP23	20	1	1	3	1	2	1
18	VP23	20	1	1	3	1	3	0
18	VP23	20	1	1	3	1	4	0
18	VP23	20	1	1	3	1	5	0
18	VP23	20	1	1	3	2	1	0
18	VP23	20	1	1	3	2	2	0
18	VP23	20	1	1	3	2	3	0
18	VP23	20	1	1	3	2	4	0
18	VP23	20	1	1	3	2	5	0
18	VP23	20	1	1	3	3	1	0
18	VP23	20	1	1	3	3	2	0
18	VP23	20	1	1	3	3	3	0
18	VP23	20	1	1	3	3	4	0
18	VP23	20	1	1	3	3	5	0
18	VP23	20	1	2	1	1	1	0
18	VP23	20	1	2	1	1	2	0
18	VP23	20	1	2	1	1	3	0
18	VP23	20	1	2	1	1	4	0
18	VP23	20	1	2	1	1	5	0
18	VP23	20	1	2	1	2	1	0
18	VP23	20	1	2	1	2	2	0
18	VP23	20	1	2	1	2	3	0
18	VP23	20	1	2	1	2	4	0
18	VP23	20	1	2	1	2	5	0
18	VP23	20	1	2	1	3	1	0
18	VP23	20	1	2	1	3	2	0
18	VP23	20	1	2	1	3	3	0
18	VP23	20	1	2	1	3	4	1
18	VP23	20	1	2	1	3	5	0
18	VP23	20	1	2	2	1	1	0
18	VP23	20	1	2	2	1	2	0
18	VP23	20	1	2	2	1	3	0
18	VP23	20	1	2	2	1	4	0
18	VP23	20	1	2	2	1	5	0
18	VP23	20	1	2	2	2	1	1
18	VP23	20	1	2	2	2	2	1
18	VP23	20	1	2	2	2	3	0
18	VP23	20	1	2	2	2	4	0
18	VP23	20	1	2	2	2	5	0
18	VP23	20	1	2	2	3	1	0
18	VP23	20	1	2	2	3	2	0
18	VP23	20	1	2	2	3	3	0
18	VP23	20	1	2	2	3	4	0
18	VP23	20	1	2	2	3	5	0
18	VP23	20	1	2	3	1	1	0
18	VP23	20	1	2	3	1	2	1
18	VP23	20	1	2	3	1	3	0
18	VP23	20	1	2	3	1	4	0
18	VP23	20	1	2	3	1	5	0
18	VP23	20	1	2	3	2	1	0
18	VP23	20	1	2	3	2	2	0
18	VP23	20	1	2	3	2	3	0
18	VP23	20	1	2	3	2	4	0
18	VP23	20	1	2	3	2	5	0
18	VP23	20	1	2	3	3	1	0
18	VP23	20	1	2	3	3	2	0
18	VP23	20	1	2	3	3	3	0
18	VP23	20	1	2	3	3	4	0
18	VP23	20	1	2	3	3	5	0
19	VP24	24	1	1	1	1	1	1
19	VP24	24	1	1	1	1	2	0
19	VP24	24	1	1	1	1	3	0
19	VP24	24	1	1	1	1	4	0
19	VP24	24	1	1	1	1	5	1
19	VP24	24	1	1	1	2	1	1
19	VP24	24	1	1	1	2	2	0
19	VP24	24	1	1	1	2	3	0
19	VP24	24	1	1	1	2	4	0
19	VP24	24	1	1	1	2	5	1
19	VP24	24	1	1	1	3	1	0
19	VP24	24	1	1	1	3	2	0
19	VP24	24	1	1	1	3	3	1
19	VP24	24	1	1	1	3	4	0
19	VP24	24	1	1	1	3	5	0
19	VP24	24	1	1	2	1	1	0
19	VP24	24	1	1	2	1	2	0
19	VP24	24	1	1	2	1	3	0
19	VP24	24	1	1	2	1	4	1
19	VP24	24	1	1	2	1	5	0
19	VP24	24	1	1	2	2	1	0
19	VP24	24	1	1	2	2	2	1
19	VP24	24	1	1	2	2	3	0
19	VP24	24	1	1	2	2	4	1
19	VP24	24	1	1	2	2	5	1
19	VP24	24	1	1	2	3	1	0
19	VP24	24	1	1	2	3	2	1
19	VP24	24	1	1	2	3	3	0
19	VP24	24	1	1	2	3	4	0
19	VP24	24	1	1	2	3	5	1
19	VP24	24	1	1	3	1	1	0
19	VP24	24	1	1	3	1	2	0
19	VP24	24	1	1	3	1	3	0
19	VP24	24	1	1	3	1	4	0
19	VP24	24	1	1	3	1	5	0
19	VP24	24	1	1	3	2	1	0
19	VP24	24	1	1	3	2	2	0
19	VP24	24	1	1	3	2	3	1
19	VP24	24	1	1	3	2	4	1
19	VP24	24	1	1	3	2	5	1
19	VP24	24	1	1	3	3	1	0
19	VP24	24	1	1	3	3	2	0
19	VP24	24	1	1	3	3	3	0
19	VP24	24	1	1	3	3	4	1
19	VP24	24	1	1	3	3	5	0
19	VP24	24	1	2	1	1	1	1
19	VP24	24	1	2	1	1	2	0
19	VP24	24	1	2	1	1	3	0
19	VP24	24	1	2	1	1	4	0
19	VP24	24	1	2	1	1	5	0
19	VP24	24	1	2	1	2	1	1
19	VP24	24	1	2	1	2	2	0
19	VP24	24	1	2	1	2	3	0
19	VP24	24	1	2	1	2	4	0
19	VP24	24	1	2	1	2	5	1
19	VP24	24	1	2	1	3	1	0
19	VP24	24	1	2	1	3	2	0
19	VP24	24	1	2	1	3	3	1
19	VP24	24	1	2	1	3	4	0
19	VP24	24	1	2	1	3	5	0
19	VP24	24	1	2	2	1	1	0
19	VP24	24	1	2	2	1	2	0
19	VP24	24	1	2	2	1	3	0
19	VP24	24	1	2	2	1	4	0
19	VP24	24	1	2	2	1	5	0
19	VP24	24	1	2	2	2	1	0
19	VP24	24	1	2	2	2	2	1
19	VP24	24	1	2	2	2	3	0
19	VP24	24	1	2	2	2	4	1
19	VP24	24	1	2	2	2	5	1
19	VP24	24	1	2	2	3	1	0
19	VP24	24	1	2	2	3	2	1
19	VP24	24	1	2	2	3	3	0
19	VP24	24	1	2	2	3	4	0
19	VP24	24	1	2	2	3	5	0
19	VP24	24	1	2	3	1	1	0
19	VP24	24	1	2	3	1	2	0
19	VP24	24	1	2	3	1	3	0
19	VP24	24	1	2	3	1	4	0
19	VP24	24	1	2	3	1	5	0
19	VP24	24	1	2	3	2	1	0
19	VP24	24	1	2	3	2	2	0
19	VP24	24	1	2	3	2	3	0
19	VP24	24	1	2	3	2	4	1
19	VP24	24	1	2	3	2	5	1
19	VP24	24	1	2	3	3	1	0
19	VP24	24	1	2	3	3	2	0
19	VP24	24	1	2	3	3	3	0
19	VP24	24	1	2	3	3	4	1
19	VP24	24	1	2	3	3	5	0
20	VP25	23	0	1	1	1	1	1
20	VP25	23	0	1	1	1	2	0
20	VP25	23	0	1	1	1	3	0
20	VP25	23	0	1	1	1	4	0
20	VP25	23	0	1	1	1	5	1
20	VP25	23	0	1	1	2	1	0
20	VP25	23	0	1	1	2	2	0
20	VP25	23	0	1	1	2	3	1
20	VP25	23	0	1	1	2	4	0
20	VP25	23	0	1	1	2	5	1
20	VP25	23	0	1	1	3	1	1
20	VP25	23	0	1	1	3	2	0
20	VP25	23	0	1	1	3	3	0
20	VP25	23	0	1	1	3	4	0
20	VP25	23	0	1	1	3	5	0
20	VP25	23	0	1	2	1	1	0
20	VP25	23	0	1	2	1	2	0
20	VP25	23	0	1	2	1	3	0
20	VP25	23	0	1	2	1	4	0
20	VP25	23	0	1	2	1	5	0
20	VP25	23	0	1	2	2	1	1
20	VP25	23	0	1	2	2	2	1
20	VP25	23	0	1	2	2	3	1
20	VP25	23	0	1	2	2	4	1
20	VP25	23	0	1	2	2	5	0
20	VP25	23	0	1	2	3	1	0
20	VP25	23	0	1	2	3	2	1
20	VP25	23	0	1	2	3	3	0
20	VP25	23	0	1	2	3	4	0
20	VP25	23	0	1	2	3	5	0
20	VP25	23	0	1	3	1	1	1
20	VP25	23	0	1	3	1	2	1
20	VP25	23	0	1	3	1	3	0
20	VP25	23	0	1	3	1	4	0
20	VP25	23	0	1	3	1	5	0
20	VP25	23	0	1	3	2	1	0
20	VP25	23	0	1	3	2	2	1
20	VP25	23	0	1	3	2	3	0
20	VP25	23	0	1	3	2	4	1
20	VP25	23	0	1	3	2	5	0
20	VP25	23	0	1	3	3	1	1
20	VP25	23	0	1	3	3	2	0
20	VP25	23	0	1	3	3	3	1
20	VP25	23	0	1	3	3	4	0
20	VP25	23	0	1	3	3	5	0
20	VP25	23	0	2	1	1	1	0
20	VP25	23	0	2	1	1	2	0
20	VP25	23	0	2	1	1	3	0
20	VP25	23	0	2	1	1	4	0
20	VP25	23	0	2	1	1	5	0
20	VP25	23	0	2	1	2	1	0
20	VP25	23	0	2	1	2	2	0
20	VP25	23	0	2	1	2	3	0
20	VP25	23	0	2	1	2	4	0
20	VP25	23	0	2	1	2	5	1
20	VP25	23	0	2	1	3	1	1
20	VP25	23	0	2	1	3	2	0
20	VP25	23	0	2	1	3	3	0
20	VP25	23	0	2	1	3	4	0
20	VP25	23	0	2	1	3	5	1
20	VP25	23	0	2	2	1	1	0
20	VP25	23	0	2	2	1	2	0
20	VP25	23	0	2	2	1	3	0
20	VP25	23	0	2	2	1	4	0
20	VP25	23	0	2	2	1	5	0
20	VP25	23	0	2	2	2	1	1
20	VP25	23	0	2	2	2	2	1
20	VP25	23	0	2	2	2	3	1
20	VP25	23	0	2	2	2	4	0
20	VP25	23	0	2	2	2	5	0
20	VP25	23	0	2	2	3	1	0
20	VP25	23	0	2	2	3	2	0
20	VP25	23	0	2	2	3	3	0
20	VP25	23	0	2	2	3	4	0
20	VP25	23	0	2	2	3	5	0
20	VP25	23	0	2	3	1	1	0
20	VP25	23	0	2	3	1	2	1
20	VP25	23	0	2	3	1	3	0
20	VP25	23	0	2	3	1	4	0
20	VP25	23	0	2	3	1	5	0
20	VP25	23	0	2	3	2	1	0
20	VP25	23	0	2	3	2	2	0
20	VP25	23	0	2	3	2	3	0
20	VP25	23	0	2	3	2	4	0
20	VP25	23	0	2	3	2	5	0
20	VP25	23	0	2	3	3	1	1
20	VP25	23	0	2	3	3	2	0
20	VP25	23	0	2	3	3	3	0
20	VP25	23	0	2	3	3	4	0
20	VP25	23	0	2	3	3	5	0
21	VP26	26	1	1	1	1	1	1
21	VP26	26	1	1	1	1	2	1
21	VP26	26	1	1	1	1	3	0
21	VP26	26	1	1	1	1	4	1
21	VP26	26	1	1	1	1	5	1
21	VP26	26	1	1	1	2	1	0
21	VP26	26	1	1	1	2	2	0
21	VP26	26	1	1	1	2	3	0
21	VP26	26	1	1	1	2	4	0
21	VP26	26	1	1	1	2	5	1
21	VP26	26	1	1	1	3	1	1
21	VP26	26	1	1	1	3	2	0
21	VP26	26	1	1	1	3	3	0
21	VP26	26	1	1	1	3	4	1
21	VP26	26	1	1	1	3	5	1
21	VP26	26	1	1	2	1	1	0
21	VP26	26	1	1	2	1	2	1
21	VP26	26	1	1	2	1	3	0
21	VP26	26	1	1	2	1	4	1
21	VP26	26	1	1	2	1	5	1
21	VP26	26	1	1	2	2	1	0
21	VP26	26	1	1	2	2	2	1
21	VP26	26	1	1	2	2	3	0
21	VP26	26	1	1	2	2	4	1
21	VP26	26	1	1	2	2	5	0
21	VP26	26	1	1	2	3	1	0
21	VP26	26	1	1	2	3	2	0
21	VP26	26	1	1	2	3	3	1
21	VP26	26	1	1	2	3	4	0
21	VP26	26	1	1	2	3	5	1
21	VP26	26	1	1	3	1	1	1
21	VP26	26	1	1	3	1	2	0
21	VP26	26	1	1	3	1	3	0
21	VP26	26	1	1	3	1	4	1
21	VP26	26	1	1	3	1	5	0
21	VP26	26	1	1	3	2	1	0
21	VP26	26	1	1	3	2	2	0
21	VP26	26	1	1	3	2	3	0
21	VP26	26	1	1	3	2	4	1
21	VP26	26	1	1	3	2	5	1
21	VP26	26	1	1	3	3	1	0
21	VP26	26	1	1	3	3	2	0
21	VP26	26	1	1	3	3	3	0
21	VP26	26	1	1	3	3	4	1
21	VP26	26	1	1	3	3	5	0
21	VP26	26	1	2	1	1	1	1
21	VP26	26	1	2	1	1	2	1
21	VP26	26	1	2	1	1	3	0
21	VP26	26	1	2	1	1	4	1
21	VP26	26	1	2	1	1	5	0
21	VP26	26	1	2	1	2	1	0
21	VP26	26	1	2	1	2	2	0
21	VP26	26	1	2	1	2	3	0
21	VP26	26	1	2	1	2	4	0
21	VP26	26	1	2	1	2	5	0
21	VP26	26	1	2	1	3	1	0
21	VP26	26	1	2	1	3	2	0
21	VP26	26	1	2	1	3	3	0
21	VP26	26	1	2	1	3	4	1
21	VP26	26	1	2	1	3	5	0
21	VP26	26	1	2	2	1	1	0
21	VP26	26	1	2	2	1	2	0
21	VP26	26	1	2	2	1	3	0
21	VP26	26	1	2	2	1	4	0
21	VP26	26	1	2	2	1	5	0
21	VP26	26	1	2	2	2	1	0
21	VP26	26	1	2	2	2	2	1
21	VP26	26	1	2	2	2	3	0
21	VP26	26	1	2	2	2	4	0
21	VP26	26	1	2	2	2	5	0
21	VP26	26	1	2	2	3	1	0
21	VP26	26	1	2	2	3	2	0
21	VP26	26	1	2	2	3	3	0
21	VP26	26	1	2	2	3	4	0
21	VP26	26	1	2	2	3	5	0
21	VP26	26	1	2	3	1	1	0
21	VP26	26	1	2	3	1	2	0
21	VP26	26	1	2	3	1	3	0
21	VP26	26	1	2	3	1	4	1
21	VP26	26	1	2	3	1	5	0
21	VP26	26	1	2	3	2	1	0
21	VP26	26	1	2	3	2	2	0
21	VP26	26	1	2	3	2	3	0
21	VP26	26	1	2	3	2	4	1
21	VP26	26	1	2	3	2	5	0
21	VP26	26	1	2	3	3	1	0
21	VP26	26	1	2	3	3	2	0
21	VP26	26	1	2	3	3	3	0
21	VP26	26	1	2	3	3	4	1
21	VP26	26	1	2	3	3	5	0
22	VP28	30	1	1	1	1	1	0
22	VP28	30	1	1	1	1	2	0
22	VP28	30	1	1	1	1	3	1
22	VP28	30	1	1	1	1	4	1
22	VP28	30	1	1	1	1	5	1
22	VP28	30	1	1	1	2	1	0
22	VP28	30	1	1	1	2	2	0
22	VP28	30	1	1	1	2	3	0
22	VP28	30	1	1	1	2	4	0
22	VP28	30	1	1	1	2	5	1
22	VP28	30	1	1	1	3	1	1
22	VP28	30	1	1	1	3	2	0
22	VP28	30	1	1	1	3	3	0
22	VP28	30	1	1	1	3	4	1
22	VP28	30	1	1	1	3	5	1
22	VP28	30	1	1	2	1	1	0
22	VP28	30	1	1	2	1	2	0
22	VP28	30	1	1	2	1	3	1
22	VP28	30	1	1	2	1	4	1
22	VP28	30	1	1	2	1	5	0
22	VP28	30	1	1	2	2	1	1
22	VP28	30	1	1	2	2	2	1
22	VP28	30	1	1	2	2	3	1
22	VP28	30	1	1	2	2	4	1
22	VP28	30	1	1	2	2	5	0
22	VP28	30	1	1	2	3	1	1
22	VP28	30	1	1	2	3	2	1
22	VP28	30	1	1	2	3	3	1
22	VP28	30	1	1	2	3	4	0
22	VP28	30	1	1	2	3	5	0
22	VP28	30	1	1	3	1	1	0
22	VP28	30	1	1	3	1	2	1
22	VP28	30	1	1	3	1	3	0
22	VP28	30	1	1	3	1	4	0
22	VP28	30	1	1	3	1	5	0
22	VP28	30	1	1	3	2	1	0
22	VP28	30	1	1	3	2	2	0
22	VP28	30	1	1	3	2	3	0
22	VP28	30	1	1	3	2	4	0
22	VP28	30	1	1	3	2	5	0
22	VP28	30	1	1	3	3	1	0
22	VP28	30	1	1	3	3	2	0
22	VP28	30	1	1	3	3	3	1
22	VP28	30	1	1	3	3	4	1
22	VP28	30	1	1	3	3	5	0
22	VP28	30	1	2	1	1	1	0
22	VP28	30	1	2	1	1	2	0
22	VP28	30	1	2	1	1	3	1
22	VP28	30	1	2	1	1	4	0
22	VP28	30	1	2	1	1	5	1
22	VP28	30	1	2	1	2	1	0
22	VP28	30	1	2	1	2	2	0
22	VP28	30	1	2	1	2	3	0
22	VP28	30	1	2	1	2	4	0
22	VP28	30	1	2	1	2	5	0
22	VP28	30	1	2	1	3	1	0
22	VP28	30	1	2	1	3	2	0
22	VP28	30	1	2	1	3	3	0
22	VP28	30	1	2	1	3	4	0
22	VP28	30	1	2	1	3	5	1
22	VP28	30	1	2	2	1	1	0
22	VP28	30	1	2	2	1	2	0
22	VP28	30	1	2	2	1	3	0
22	VP28	30	1	2	2	1	4	1
22	VP28	30	1	2	2	1	5	0
22	VP28	30	1	2	2	2	1	1
22	VP28	30	1	2	2	2	2	0
22	VP28	30	1	2	2	2	3	0
22	VP28	30	1	2	2	2	4	1
22	VP28	30	1	2	2	2	5	0
22	VP28	30	1	2	2	3	1	0
22	VP28	30	1	2	2	3	2	1
22	VP28	30	1	2	2	3	3	1
22	VP28	30	1	2	2	3	4	0
22	VP28	30	1	2	2	3	5	0
22	VP28	30	1	2	3	1	1	0
22	VP28	30	1	2	3	1	2	0
22	VP28	30	1	2	3	1	3	0
22	VP28	30	1	2	3	1	4	0
22	VP28	30	1	2	3	1	5	0
22	VP28	30	1	2	3	2	1	0
22	VP28	30	1	2	3	2	2	0
22	VP28	30	1	2	3	2	3	0
22	VP28	30	1	2	3	2	4	0
22	VP28	30	1	2	3	2	5	0
22	VP28	30	1	2	3	3	1	0
22	VP28	30	1	2	3	3	2	0
22	VP28	30	1	2	3	3	3	1
22	VP28	30	1	2	3	3	4	1
22	VP28	30	1	2	3	3	5	0
23	VP29	20	0	1	1	1	1	0
23	VP29	20	0	1	1	1	2	0
23	VP29	20	0	1	1	1	3	0
23	VP29	20	0	1	1	1	4	0
23	VP29	20	0	1	1	1	5	1
23	VP29	20	0	1	1	2	1	0
23	VP29	20	0	1	1	2	2	0
23	VP29	20	0	1	1	2	3	0
23	VP29	20	0	1	1	2	4	0
23	VP29	20	0	1	1	2	5	0
23	VP29	20	0	1	1	3	1	0
23	VP29	20	0	1	1	3	2	0
23	VP29	20	0	1	1	3	3	0
23	VP29	20	0	1	1	3	4	0
23	VP29	20	0	1	1	3	5	0
23	VP29	20	0	1	2	1	1	1
23	VP29	20	0	1	2	1	2	0
23	VP29	20	0	1	2	1	3	0
23	VP29	20	0	1	2	1	4	0
[truncated: 341 more rows]
