# Supplementary material for: Non-verbal Enrichment in Vocabulary Learning With a Virtual Pedagogical Agent
Source: Front Psychol. 2020 Nov 24;11:533839. doi: 10.3389/fpsyg.2020.533839 (PMC7732470; doi:10.3389/fpsyg.2020.533839)
Supplement: Supplementary file 3 [file Data_Sheet_3.zip › Data_CSV/ArvdP_Bergmann_nonverbalenrichment_data.csv]

VP	Age	Gender	Learning_Style_Survey	SAS_101_01	SAS_101_02	SAS_101_03	SAS_101_04	SAS_101_05	SAS_101_06	SAS_101_07	SAS_101_08	SAS_101_09	SAS_101_10	SAS_101_11	SAS_101_12	SAS_101_13	SAS_101_14	SAS_101_15	SAS_101_16	SAS_101_17	SAS_101_18	SAS_101_19	SAS_101_20	SAS_101_21	SAS_101_22	SAS_101_23	SAS_101_24	SAS_101_25	SAS_101_26	SAS_101_27	SAS_101_28	SAS_101_29	SAS_101_30	SAS_102_01	SAS_102_02	SAS_102_03	SAS_102_04	SAS_102_05	SAS_102_06	SAS_102_07	SAS_102_08	SAS_102_09	SAS_102_10	SAS_102_11	SAS_102_12	SAS_102_13	SAS_102_14	SAS_102_15	SAS_102_16
VP01	22	1		4	3	4	1	4	3	2	4	3	3	4	2	2	1	3	2	2	1	3	1	4	3	1	3	4	3	3	3	4	1	2	3	3	4	3	3	4	1	2	3	4	1	4	2	2	2
VP02	20	1		2	3	3	2	2	1	2	2	2	3	3	3	3	2	1	4	2	2	4	3	2	4	2	2	2	3	3	4	3	3	4	3	3	2	2	1	2	3	2	2	1	2	2	2	2	2
VP03	19	0		3	2	4	2	2	1	4	3	4	3	4	2	2	2	3	2	3	3	2	1	1	3	1	3	3	3	3	4	3	2	3	2	3	2	3	2	3	3	2	2	3	3	3	2	3	2
VP04	30	1		4	3	3	1	3	4	2	3	1	1	4	2	1	2	3	2	4	2	3	2	1	3	2	2	1	2	1	3	1	4	3	2	2	1	1	1	3	4	1	2	4	3	3	3	2	2
VP05	25	1		3	1	4	4	1	2	3	4	1	1	4	4	1	1	1	4	2	1	4	1	1	4	1	1	2	2	2	1	4	1	2	3	4	3	1	3	3	3	3	3	3	1	4	1	1	2
VP06	36	1		3	2	4	3	4	2	2	3	2	2	4	2	1	2	3	3	3	1	4	3	3	3	2	2	2	2	2	4	2	2	3	2	3	1	2	2	4	2	3	2	2	3	3	2	2	3
VP07	22	1		4	2	4	2	4	1	3	1	3	1	4	3	2	2	1	4	4	1	3	4	4	1	1	2	4	4	4	4	3	2	2	1	1	4	4	2	2	2	3	3	3	1	3	4	3	1
VP08	25	0		4	3	4	2	4	2	2	3	2	2	4	2	1	2	2	4	1	1	4	2	4	2	2	4	2	4	3	1	4	2	2	2	3	2	3	2	2	4	2	3	3	3	1	3	3	2
VP10	25	1		4	2	4	2	4	1	1	2	2	1	3	2	1	3	4	4	3	4	4	2	4	4	2	4	1	2	2	2	2	4	2	1	3	3	3	4	2	4	1	1	3	2	2	4	4	3
VP11	23	1		4	3	4	1	4	2	1	3	1	2	4	1	3	2	3	1	2	3	4	1	1	4	1	1	1	1	3	3	2	1	2	1	3	1	3	3	4	2	1	1	4	4	2	4	2	4
VP12	28	1		3	1	3	4	3	3	2	3	2	1	4	2	2	1	1	3	4	2	2	4	2	4	1	3	1	1	3	3	3	1	4	2	1	2	3	2	2	3	2	3	2	1	2	2	2	4
VP15	21	0		4	4	3	2	3	2	4	3	2	3	4	2	1	1	2	3	4	1	3	2	3	3	4	4	2	3	4	4	4	3	3	3	3	4	2	2	3	1	4	3	1	2	1	1	3	3
VP16	29	0		2	1	3	1	3	4	1	2	2	2	4	1	4	1	4	4	1	1	3	1	4	4	1	4	4	4	4	3	4	2	4	4	3	4	3	1	3	1	2	4	1	1	4	1	2	1
VP17	23	1		4	3	3	1	3	3	2	3	2	1	3	1	2	1	2	2	2	3	4	1	3	2	1	2	1	1	1	2	3	3	4	3	3	2	2	2	3	3	4	3	1	2	2	1	1	3
VP18	18	1		3	2	4	1	3	1	2	1	3	2	4	3	2	1	4	3	2	2	4	2	1	3	1	4	1	3	2	3	4	1	2	4	4	4	2	3	2	4	4	3	3	1	1	1	1	2
VP19	32	1		4	3	4	1	4	3	2	2	1	2	4	2	2	1	2	4	3	3	3	2	3	4	1	4	1	2	2	2	3	1	2	4	3	3	2	2	3	3	4	3	3	2	2	1	1	2
VP21	25	1		3	2	4	1	2	3	3	2	2	3	4	2	3	1	4	4	2	4	4	3	3	3	1	3	3	3	4	3	3	2	3	4	4	3	4	3	4	1	3	3	2	2	4	2	1	2
VP23	20	1		4	3	4	3	4	4	1	2	1	1	3	1	1	1	1	3	2	1	3	3	3	2	3	4	2	2	2	2	4	1	2	3	4	3	1	2	3	1	4	3	2	1	1	1	1	2
VP24	24	1		4	4	4	1	3	4	4	3	2	4	3	1	1	1	1	3	2	1	2	1	3	2	1	2	2	1	1	4	4	4	2	2	3	4	4	3	2	1	2	2	3	1	2	1	2	3
VP25	23	0		4	2	3	3	3	4	1	2	2	2	3	2	1	1	2	3	2	1	4	1	2	2	2	1	2	2	2	3	3	3	1	1	2	2	2	2	2	3	2	2	1	3	1	2	2	1
VP26	26	1		3	3	2	2	3	2	2	3	2	1	2	2	1	1	1	2	2	1	3	2	1	3	1	3	4	1	1	1	2	2	2	2	2	2	2	4	2	3	2	2	4	4	2	3	2	4
VP28	30	1		4	4	3	1	4	4	3	1	1	1	4	2	2	2	3	4	3	3	4	2	2	3	1	1	1	2	1	2	4	1	3	4	4	4	4	3	4	4	4	4	3	1	2	1	1	1
VP29	20	0		4	2	4	4	4	4	3	2	1	1	4	1	1	3	4	3	3	1	4	3	3	2	2	4	1	1	2	1	4	1	2	4	4	4	4	4	4	2	4	4	4	1	1	1	1	1
VP30	19	0		4	4	4	2	4	3	1	3	1	1	2	1	1	1	3	3	1	1	4	1	3	4	1	3	2	2	2	2	3	1	2	4	4	4	3	3	3	1	3	3	4	1	1	1	1	1
VP31	21	1		4	2	3	3	3	4	2	2	2	1	4	3	2	1	3	3	2	4	3	3	2	2	1	2	2	1	1	2	2	1	2	3	2	2	1	1	2	1	3	2	3	3	3	2	2	4
VP32	24	1		4	4	3	2	4	3	2	3	1	2	4	1	2	2	2	4	4	2	4	4	4	4	1	1	1	1	3	3	3	1	1	3	2	4	4	4	3	4	3	4	4	2	4	4	1	1
[truncated: 846 more columns]
