# Supplementary material for: Non-verbal Enrichment in Vocabulary Learning With a Virtual Pedagogical Agent
Source: Front Psychol. 2020 Nov 24;11:533839. doi: 10.3389/fpsyg.2020.533839 (PMC7732470; doi:10.3389/fpsyg.2020.533839)
Supplement: Supplementary file 3 [file Data_Sheet_3.zip › Data_CSV/Frontiers_linearmixedmodel_Rcode.R]

library (lme4)
library (lmerTest)

#GERMAN_L1

df=read.table ("ALLGermanItems_transponiert.txt", header=T)

View (df)

df$time=as.factor(df$time)
df$word=as.factor(df$word)
df$enrich=as.factor(df$enrich)


lm1=lmer (Recall ~word * enrich * time +(1|id), data=df) #report
summary(lm1)

lm2=lmer (Recall ~word * enrich * time +(1|id) +(1|item), data=df) #report
summary(lm2)

lm3=lmer (Recall ~word * enrich * time +(1|id) +(1|word), data=df) #does not converge or fails
summary(lm3)

lm4=lmer (Recall ~word * enrich * time +(1|id/time) +(1|item), data=df) #does not converge or fails
summary(lm4)

lm5=lmer (Recall ~word * enrich * time +(1|id/time) +(1|word), data=df) #does not converge or fails
summary(lm5)

lm6=lmer (Recall ~word * enrich * time +(1|id/item), data=df) #report
summary(lm6)

lm7=lmer (Recall ~word * enrich * time +(1|id/item)+ (1|item), data=df) #does not converge or fails
summary(lm7)

anova(lm1,lm2, lm6)


#FINNISH_L2


df=read.table ("ALLFinnishItems_transponiert.txt", header=T)

View (df)

df$time=as.factor(df$time)
df$word=as.factor(df$word)
df$enrich=as.factor(df$enrich)


lm1=lmer (Recall ~word * enrich * time +(1|id), data=df) #report
summary(lm1)

lm2=lmer (Recall ~word * enrich * time +(1|id) +(1|item), data=df) #report
summary(lm2)

lm3=lmer (Recall ~word * enrich * time +(1|id) +(1|word), data=df) #does not converge or fails
summary(lm3)

lm4=lmer (Recall ~word * enrich * time +(1|id/time) +(1|item), data=df) #does not converge or fails
summary(lm4)

lm5=lmer (Recall ~word * enrich * time +(1|id/time) +(1|word), data=df) #does not converge or fails
summary(lm5)

lm6=lmer (Recall ~word * enrich * time +(1|id/item), data=df) #report
summary(lm6)

lm7=lmer (Recall ~word * enrich * time +(1|id/item)+ (1|item), data=df) #does not converge or fails
summary(lm7)

anova(lm1,lm2, lm6)


#PAIRS_L1_L2

df=read.table ("ALLPairsItems_transponiert.txt", header=T)

View (df)

df$time=as.factor(df$time)
df$word=as.factor(df$word)
df$enrich=as.factor(df$enrich)


lm1=lmer (Recall ~word * enrich * time +(1|id), data=df) #report
summary(lm1)

lm2=lmer (Recall ~word * enrich * time +(1|id) +(1|item), data=df) #report
summary(lm2)

lm3=lmer (Recall ~word * enrich * time +(1|id) +(1|word), data=df) #does not converge or fails
summary(lm3)

lm4=lmer (Recall ~word * enrich * time +(1|id/time) +(1|item), data=df) #does not converge or fails
summary(lm4)
 
lm5=lmer (Recall ~word * enrich * time +(1|id/time) +(1|word), data=df) #does not converge or fails
summary(lm5)

lm6=lmer (Recall ~word * enrich * time +(1|id/item), data=df) #report
summary(lm6)

lm7=lmer (Recall ~word * enrich * time +(1|id/item)+ (1|item), data=df) #does not converge or fails
summary(lm7)

anova(lm1,lm2, lm6)
